# Supplementary material for: ﻿A new species of the genus Calamaria H. Boie in F. Boie, 1827 (Squamata, Calamariidae) from Xishuangbanna, Yunnan Province, China
Source: Zookeys. 2025 Sep 26;1253:255–75. doi: 10.3897/zookeys.1253.161412 (PMC12495431; doi:10.3897/zookeys.1253.161412)
Supplement: XML Treatment for Calamaria synergis [file zookeys.1253.161412-treatment1.xml]

<!DOCTYPE tp:taxon-treatment
  PUBLIC "-//TaxonX//DTD Taxonomic Treatment Publishing DTD v0 20100105//EN" "tax-treatment-NSO.dtd">
<tp:taxon-treatment xmlns:tp="http://www.plazi.org/taxpub"><tp:treatment-meta><kwd-group><label>Taxon classification</label><kwd>
                <named-content content-type="kingdom">Animalia</named-content>
              </kwd><kwd>
                <named-content content-type="order">Squamata</named-content>
              </kwd><kwd>
                <named-content content-type="family">Calamariidae</named-content>
              </kwd></kwd-group><mixed-citation publication-type="journal"><person-group><name><surname>Zhang</surname><given-names>Tierui</given-names></name><name><surname>Xu</surname><given-names>Yuhao</given-names></name><name><surname>Nguyen</surname><given-names>Tan Van</given-names></name><name><surname>Poyarkov</surname><given-names>Nikolay A.</given-names></name><name><surname>Vogel</surname><given-names>Gernot</given-names></name><name><surname>Wang</surname><given-names>Xinge</given-names></name><name><surname>Huang</surname><given-names>Song</given-names></name></person-group><article-title>﻿A new species of the genus <italic><tp:taxon-name><tp:taxon-name-part taxon-name-part-type="genus" reg="Calamaria">Calamaria</tp:taxon-name-part></tp:taxon-name></italic> H. Boie in F. Boie, 1827 (<tp:taxon-name><tp:taxon-name-part taxon-name-part-type="order">Squamata</tp:taxon-name-part></tp:taxon-name>, <tp:taxon-name><tp:taxon-name-part taxon-name-part-type="family">Calamariidae</tp:taxon-name-part></tp:taxon-name>) from Xishuangbanna, Yunnan Province, China</article-title><source>Zookeys</source><day>26</day><month>09</month><year>2025</year><volume>1253</volume><fpage>255</fpage><lpage>275</lpage><pub-id pub-id-type="doi">10.3897/zookeys.1253.161412</pub-id></mixed-citation></tp:treatment-meta><tp:nomenclature><label>﻿</label><tp:taxon-name><object-id xmlns:xlink="http://www.w3.org/1999/xlink" content-type="arpha" xlink:type="simple">63A16D77-191C-55C8-986E-2628E872C376</object-id>
              <tp:taxon-name-part taxon-name-part-type="genus" reg="Calamaria">Calamaria</tp:taxon-name-part>
              <tp:taxon-name-part taxon-name-part-type="species" reg="synergis">synergis</tp:taxon-name-part>
              <object-id xmlns:xlink="http://www.w3.org/1999/xlink" content-type="zoobank" xlink:type="simple">https://zoobank.org/38C3599E-F659-45FA-B26C-DE28D0982DC2</object-id>
            </tp:taxon-name><tp:taxon-status xmlns:xlink="http://www.w3.org/1999/xlink" xlink:type="simple">sp. nov.</tp:taxon-status><xref ref-type="fig" rid="F2">Figs 2</xref><xref ref-type="fig" rid="F3">, 3A</xref><xref ref-type="fig" rid="F4">, 4</xref><xref ref-type="table" rid="T3">; Suppl. Figs S1A, S2A; Table 3</xref></tp:nomenclature><tp:treatment-sec sec-type="type material" id="SECID0EDSAI"><title>Type material.</title><p><bold><italic>Holotype</italic></bold>: <named-content xmlns:xlink="http://www.w3.org/1999/xlink" content-type="dwc:institutional_code" xlink:title="Anhui Normal University Museum" xlink:href="http://grbio.org/institution/anhui-normal-university" xlink:type="simple">ANU</named-content> ZR24046, adult male from Mountain Jinuo, Jinghong City, Xishuangbanna Dai Autonomous Prefecture, Yunnan Province, China (<named-content xmlns:xlink="http://www.w3.org/1999/xlink" content-type="dwc:verbatimCoordinates" xlink:type="simple"><named-content content-type="geo-json" specific-use="{&#34;type&#34;:&#34;Point&#34;,&#34;coordinates&#34;:[101.014120,22.009245]}" id="NCID0EVSAI" xlink:type="simple">22.009245°N, 101.014120°E</named-content></named-content>; elevation 1,050 m asl), collected on 5 June 2024, by TRZ. <bold><italic>Paratype</italic></bold>: <named-content xmlns:xlink="http://www.w3.org/1999/xlink" content-type="dwc:institutional_code" xlink:title="Anhui Normal University Museum" xlink:href="http://grbio.org/institution/anhui-normal-university" xlink:type="simple">ANU</named-content> ZR25021, one juvenile male from the same location as the holotype, collected on 7 August 2023, by TRZ.</p></tp:treatment-sec><tp:treatment-sec sec-type="diagnosis" id="SECID0EBTAI"><title>Diagnosis.</title><p><italic><tp:taxon-name><tp:taxon-name-part taxon-name-part-type="genus" reg="Calamaria">Calamaria</tp:taxon-name-part> <tp:taxon-name-part taxon-name-part-type="species" reg="synergis">synergis</tp:taxon-name-part></tp:taxon-name></italic> sp. nov. can be distinguished from all other congeners by the following combination of morphological characters: eight enlarged maxillary teeth; rostral higher than wide; prefrontal shorter than frontal and contacting the first two supralabials; mental not in contact with anterior chin shields; single preocular and postocular; four supralabials, with the 2<sup>nd</sup> and 3<sup>rd</sup> contacting the eye; five infralabials; five scales surrounding the paraparietal; ventrals 161–166; subcaudals 20–23, paired; dorsal scales reduced to six rows at the tail base and further to four rows near the terminal subcaudals; tail relatively short (6.6–9.2% of total length), abruptly tapering at the tip; dorsum blackish-brown with a distinct pale nuchal ring; two outermost dorsal scale rows pale khaki with upper margins darkened; ventral surface uniform pale khaki.</p></tp:treatment-sec><tp:treatment-sec sec-type="description" id="SECID0EWTAI"><title>Description of the holotype</title><p><bold>(Fig. <xref ref-type="fig" rid="F2">2</xref>).</bold> Specimen <named-content xmlns:xlink="http://www.w3.org/1999/xlink" content-type="dwc:institutional_code" xlink:title="Anhui Normal University Museum" xlink:href="http://grbio.org/institution/anhui-normal-university" xlink:type="simple">ANU</named-content> ZR24046 is in excellent condition. Body slender and cylindrical (<abbrev xmlns:xlink="http://www.w3.org/1999/xlink" xlink:title="snout-vent length" id="ABBRID0EHUAI" xlink:type="simple">SVL</abbrev> 258 mm, <abbrev xmlns:xlink="http://www.w3.org/1999/xlink" xlink:title="total length" id="ABBRID0ELUAI" xlink:type="simple">TL</abbrev> 284 mm); body thickness ~4.3–5.9 mm; tail not as thick as body, base of tail 3.6 mm thick. Tail short (<abbrev xmlns:xlink="http://www.w3.org/1999/xlink" xlink:title="tail length" id="ABBRID0EPUAI" xlink:type="simple">TaL</abbrev> 26 mm, <abbrev xmlns:xlink="http://www.w3.org/1999/xlink" xlink:title="ratio of tail length/total length" id="ABBRID0ETUAI" xlink:type="simple">TaL/TL</abbrev> 9.2%); tail uniformly cylindrical in the anterior part, then abruptly tapering at tip; tip of tail obtusely pointed; head small, elliptical in dorsal view (<abbrev xmlns:xlink="http://www.w3.org/1999/xlink" xlink:title="head length" id="ABBRID0EXUAI" xlink:type="simple">HL</abbrev> 7.3 mm, <abbrev xmlns:xlink="http://www.w3.org/1999/xlink" xlink:title="head width" id="ABBRID0E2UAI" xlink:type="simple">HW</abbrev> 4.6 mm, HH 3.7 mm); eye small and round (<abbrev xmlns:xlink="http://www.w3.org/1999/xlink" xlink:title="eye diameter" id="ABBRID0E6UAI" xlink:type="simple">EyeD</abbrev> 1.2 mm), larger than eye-mouth distance (<abbrev xmlns:xlink="http://www.w3.org/1999/xlink" xlink:title="eye-mouth distance" id="ABBRID0EDVAI" xlink:type="simple">Eye-MouthD</abbrev> 0.9 mm), ED/<abbrev xmlns:xlink="http://www.w3.org/1999/xlink" xlink:title="head length" id="ABBRID0EHVAI" xlink:type="simple">HL</abbrev> 16.4%.</p><fig id="F2" position="float" orientation="portrait"><object-id xmlns:xlink="http://www.w3.org/1999/xlink" content-type="doi" xlink:type="simple">10.3897/zookeys.1253.161412.figure2</object-id><object-id xmlns:xlink="http://www.w3.org/1999/xlink" content-type="arpha" xlink:type="simple">32E171A1-4769-5276-BD16-CF0A272197F2</object-id><label>Figure 2.</label><caption><p><italic><tp:taxon-name><tp:taxon-name-part taxon-name-part-type="genus" reg="Calamaria">Calamaria</tp:taxon-name-part> <tp:taxon-name-part taxon-name-part-type="species" reg="synergis">synergis</tp:taxon-name-part></tp:taxon-name></italic> sp. nov. in preservative, holotype (<named-content xmlns:xlink="http://www.w3.org/1999/xlink" content-type="dwc:institutional_code" xlink:title="Anhui Normal University Museum" xlink:href="http://grbio.org/institution/anhui-normal-university" xlink:type="simple">ANU</named-content> ZR24046, adult male). A. Dorsal view of body; B. Ventral view of body; C. Dorsal view of head; D. Ventral view of head; E. Right lateral view of head; F. Left lateral view of head. Photographs by TRZ.</p></caption><graphic xmlns:xlink="http://www.w3.org/1999/xlink" xlink:href="zookeys-1253-255_article-161412__-g002.jpg" position="float" orientation="portrait" xlink:type="simple" id="oo_1424702.jpg"><uri content-type="original_file" xlink:type="simple">https://binary.pensoft.net/fig/1424702</uri></graphic></fig><p>Rostral higher than wide (width 1.4 mm, height 1.6 mm), portion visible from dorsal aspect almost equal to the length of the prefrontal suture; prefrontal (length 1.8 mm) shorter than frontal (length 3.1 mm), not entering orbit, in contact with 1<sup>st</sup> and 2<sup>nd</sup> supralabial; frontal hexagonal, longer (length 3.1 mm) than wide (width 2.4 mm), ~3.0 times maximum width (0.8 mm) of supraocular; paraparietal surrounded by five scales; preocular 1/1 (left/right, hereinafter), higher than wide, slightly higher than postocular, not as high as eye diameter; postocular 1/1, higher than wide; nasals small, barely surrounding nostrils, surrounded by the 1<sup>st</sup> supralabial, rostral and prefrontal; supralabials 4/4, 2<sup>nd</sup> and 3<sup>rd</sup> entering orbit, 4<sup>th</sup> largest, relative supralabial width 4&gt;2&gt;1&gt;3; mental triangular, not in contact with the anterior chin shields; infralabials 5/5, the first three pairs touching anterior chin shields, the first pair meeting in the midline, 4<sup>th</sup> largest; anterior chin shields longer than wide (length 2.1 mm, width 1.1 mm), pentagonal, meeting in the midline; posterior chin shields shorter than the anterior ones (length 1.6 mm), touching anteriorly and separated posteriorly by the first gular scales.</p><p>Dorsal scales in 13 rows throughout the body, reducing to six rows above the 7<sup>th</sup> subcaudal and to four rows above the penultimate pair of subcaudals. Dorsal scales homogeneous in size and entirely smooth; vertebral row not enlarged. Ventrals 161. Anal plate undivided. Subcaudals 20, paired, smooth; terminal scale single and rigid.</p></tp:treatment-sec><tp:treatment-sec sec-type="Dentition" id="SECID0E2WAI"><title>Dentition.</title><p>Maxillary teeth modified (enlarged), eight on each side (8/8).</p></tp:treatment-sec><tp:treatment-sec sec-type="Colouration of the holotype in life" id="SECID0EAXAI"><title>Colouration of the holotype in life</title><p><bold>(Fig. <xref ref-type="fig" rid="F3">3A</xref>).</bold> Dorsum of head and upper parts of supralabials brownish black, scattered with indistinct white flecks; ventral surface of head pale khaki, with black speckles on the infralabials and anterior portion of the anterior chin shields. The dorsal surface of the body and the tail brownish black with iridescent white flecks distributed over most dorsal scales. Two outermost dorsal scale rows are slightly pale khaki, with upper margins partially darkened, forming two indistinct, narrow black stripes along each side of the body. A distinct pale khaki nuchal ring is present, extending dorsally from the level of the 2<sup>nd</sup>–4<sup>th</sup> ventral scales, equivalent in width to two dorsal scale rows. No pale rings or blotches are present on the neck or tail. Ventral scales of the body and subcaudal scales of the tail are pale khaki, with black pigmentation on the outermost corners; small black flecks are present along the median line of the ventral tail surface, extending from the 2<sup>nd</sup> subcaudal scale to the tail tip.</p><fig id="F3" position="float" orientation="portrait"><object-id xmlns:xlink="http://www.w3.org/1999/xlink" content-type="doi" xlink:type="simple">10.3897/zookeys.1253.161412.figure3</object-id><object-id xmlns:xlink="http://www.w3.org/1999/xlink" content-type="arpha" xlink:type="simple">31163111-94DE-590B-92F5-394AC86152CD</object-id><label>Figure 3.</label><caption><p>In situ photographs of <italic><tp:taxon-name><tp:taxon-name-part taxon-name-part-type="genus" reg="Calamaria">Calamaria</tp:taxon-name-part> <tp:taxon-name-part taxon-name-part-type="species" reg="synergis">synergis</tp:taxon-name-part></tp:taxon-name></italic> sp. nov. and its congeners in life. A. <italic><tp:taxon-name><tp:taxon-name-part taxon-name-part-type="genus" reg="Calamaria">Calamaria</tp:taxon-name-part> <tp:taxon-name-part taxon-name-part-type="species" reg="synergis">synergis</tp:taxon-name-part></tp:taxon-name></italic> sp. nov. (<named-content xmlns:xlink="http://www.w3.org/1999/xlink" content-type="dwc:institutional_code" xlink:title="Anhui Normal University Museum" xlink:href="http://grbio.org/institution/anhui-normal-university" xlink:type="simple">ANU</named-content> ZR24046); B. <italic><tp:taxon-name><tp:taxon-name-part taxon-name-part-type="genus" reg="Calamaria">C.</tp:taxon-name-part> <tp:taxon-name-part taxon-name-part-type="species" reg="andersoni">andersoni</tp:taxon-name-part></tp:taxon-name></italic> (<named-content xmlns:xlink="http://www.w3.org/1999/xlink" content-type="dwc:institutional_code" xlink:title="Anhui Normal University Museum" xlink:href="http://grbio.org/institution/anhui-normal-university" xlink:type="simple">ANU</named-content> ZR25022); C. <italic><tp:taxon-name><tp:taxon-name-part taxon-name-part-type="genus" reg="Calamaria">C.</tp:taxon-name-part> <tp:taxon-name-part taxon-name-part-type="species" reg="yunnanensis">yunnanensis</tp:taxon-name-part></tp:taxon-name></italic> (QHU R2024054). Photographs by TRZ (A, B) and T.Y. Zhang (C).</p></caption><graphic xmlns:xlink="http://www.w3.org/1999/xlink" xlink:href="zookeys-1253-255_article-161412__-g003.jpg" position="float" orientation="portrait" xlink:type="simple" id="oo_1424703.jpg"><uri content-type="original_file" xlink:type="simple">https://binary.pensoft.net/fig/1424703</uri></graphic></fig></tp:treatment-sec><tp:treatment-sec sec-type="Colouration of the holotype in preservative" id="SECID0EUZAI"><title>Colouration of the holotype in preservative</title><p><bold>(Fig. <xref ref-type="fig" rid="F2">2</xref>).</bold> After nearly one year in 75% ethanol, the dorsum of the body and tail remains brownish black; white flecks on the dorsal scales and narrow black stripes along the flanks are still visible. The nuchal ring and ventral surfaces of the body have faded to greyish white.</p></tp:treatment-sec><tp:treatment-sec sec-type="variation" id="SECID0EB1AI"><title>Variation.</title><p>Specimen <named-content xmlns:xlink="http://www.w3.org/1999/xlink" content-type="dwc:institutional_code" xlink:title="Anhui Normal University Museum" xlink:href="http://grbio.org/institution/anhui-normal-university" xlink:type="simple">ANU</named-content> ZR25021 (paratype), a juvenile male (see Fig. <xref ref-type="fig" rid="F4">4</xref>), has a smaller body size (<abbrev xmlns:xlink="http://www.w3.org/1999/xlink" xlink:title="snout-vent length" id="ABBRID0EP1AI" xlink:type="simple">SVL</abbrev> 127 mm, <abbrev xmlns:xlink="http://www.w3.org/1999/xlink" xlink:title="tail length" id="ABBRID0ET1AI" xlink:type="simple">TaL</abbrev> 9 mm, <abbrev xmlns:xlink="http://www.w3.org/1999/xlink" xlink:title="head length" id="ABBRID0EX1AI" xlink:type="simple">HL</abbrev> 6.0 mm, <abbrev xmlns:xlink="http://www.w3.org/1999/xlink" xlink:title="head width" id="ABBRID0E21AI" xlink:type="simple">HW</abbrev> 3.1 mm, <abbrev xmlns:xlink="http://www.w3.org/1999/xlink" xlink:title="eye diameter" id="ABBRID0E61AI" xlink:type="simple">EyeD</abbrev> 0.8 mm, <abbrev xmlns:xlink="http://www.w3.org/1999/xlink" xlink:title="eye-mouth distance" id="ABBRID0ED2AI" xlink:type="simple">Eye-MouthD</abbrev> 0.5 mm). Compared to the holotype, it exhibits a higher number of ventrals (<abbrev xmlns:xlink="http://www.w3.org/1999/xlink" xlink:title="ventral scales" id="ABBRID0EH2AI" xlink:type="simple">VEN</abbrev> 166 vs 161), subcaudals (<abbrev xmlns:xlink="http://www.w3.org/1999/xlink" xlink:title="subcaudal scales" id="ABBRID0EL2AI" xlink:type="simple">SC</abbrev> 23 vs 20), and lacks black flecks along the median line of the ventral tail surface (vs present in the holotype).</p><fig id="F4" position="float" orientation="portrait"><object-id xmlns:xlink="http://www.w3.org/1999/xlink" content-type="doi" xlink:type="simple">10.3897/zookeys.1253.161412.figure4</object-id><object-id xmlns:xlink="http://www.w3.org/1999/xlink" content-type="arpha" xlink:type="simple">C58CE178-D9B3-5574-AA95-50645CF2BD9B</object-id><label>Figure 4.</label><caption><p><italic><tp:taxon-name><tp:taxon-name-part taxon-name-part-type="genus" reg="Calamaria">Calamaria</tp:taxon-name-part> <tp:taxon-name-part taxon-name-part-type="species" reg="synergis">synergis</tp:taxon-name-part></tp:taxon-name></italic> sp. nov. in preservative, paratype (<named-content xmlns:xlink="http://www.w3.org/1999/xlink" content-type="dwc:institutional_code" xlink:title="Anhui Normal University Museum" xlink:href="http://grbio.org/institution/anhui-normal-university" xlink:type="simple">ANU</named-content> ZR25021, juvenile male). A. Dorsal view of body; B. Ventral view of body. Photographs by TRZ.</p></caption><graphic xmlns:xlink="http://www.w3.org/1999/xlink" xlink:href="zookeys-1253-255_article-161412__-g004.jpg" position="float" orientation="portrait" xlink:type="simple" id="oo_1424704.jpg"><uri content-type="original_file" xlink:type="simple">https://binary.pensoft.net/fig/1424704</uri></graphic></fig></tp:treatment-sec><tp:treatment-sec sec-type="etymology" id="SECID0EL3AI"><title>Etymology.</title><p>The specific name <italic><tp:taxon-name><tp:taxon-name-part taxon-name-part-type="genus" reg="Calamaria"/><tp:taxon-name-part taxon-name-part-type="species" reg="synergis">synergis</tp:taxon-name-part></tp:taxon-name></italic> is a Latin noun given in the apposition, derived from the Greek <italic>synergos</italic> (συνεργός), meaning “working together”. It emphasises that the resolution of the taxonomic status of the new species is the outcome of coordinated international scientific cooperation. The name is given in reference to both the collaborative effort involved in describing this new species and the broader need for joint action to address the complex taxonomic problems within the genus <italic><tp:taxon-name><tp:taxon-name-part taxon-name-part-type="genus" reg="Calamaria">Calamaria</tp:taxon-name-part></tp:taxon-name></italic> in the future. We suggest the following common names: “Mountain Jinuo reed snake” (English), “基诺两头蛇” (Chinese), “Rắn mai gầm hiệp lực” (Vietnamese), and “Цзинхунская карликовая змея” (<italic><tp:taxon-name><tp:taxon-name-part taxon-name-part-type="genus" reg="Tszinhunskaya">Tszinhunskaya</tp:taxon-name-part> <tp:taxon-name-part taxon-name-part-type="species" reg="karlikovaya">karlikovaya</tp:taxon-name-part> <tp:taxon-name-part taxon-name-part-type="subspecies" reg="zmeya">zmeya</tp:taxon-name-part></tp:taxon-name></italic>, Russian).</p></tp:treatment-sec><tp:treatment-sec sec-type="comparisons" id="SECID0ET4AI"><title>Comparisons.</title><p>Comparative morphological data for the new species and the currently recognised members of the genus <italic><tp:taxon-name><tp:taxon-name-part taxon-name-part-type="genus" reg="Calamaria">Calamaria</tp:taxon-name-part></tp:taxon-name></italic> from Indochina to southern China are presented in Table <xref ref-type="table" rid="T3">3</xref> and Suppl. material <xref ref-type="supplementary-material" rid="S1">1</xref>: figs S1, S2.</p><table-wrap id="T3" position="float" orientation="portrait"><label>Table 3.</label><caption><p>Comparison of morphological characters of <italic><tp:taxon-name><tp:taxon-name-part taxon-name-part-type="genus" reg="Calamaria">Calamaria</tp:taxon-name-part> <tp:taxon-name-part taxon-name-part-type="species" reg="synergis">synergis</tp:taxon-name-part></tp:taxon-name></italic> sp. nov. with those of congeners which occur in China and Indochina. <bold>Symbols</bold>: (1) = Supralabials; (2) = Supralabials contacting orbit; (3) = Preocular (1 = present, 0 = absent); (4) = Mental touching chin shields (1 = yes, 0 = no); (5) = Number of scales contacting paraparietal; (6) = <abbrev xmlns:xlink="http://www.w3.org/1999/xlink" xlink:title="ventral scales" id="ABBRID0E55AI" xlink:type="simple">VEN</abbrev> in males; (7) = <abbrev xmlns:xlink="http://www.w3.org/1999/xlink" xlink:title="ventral scales" id="ABBRID0EC6AI" xlink:type="simple">VEN</abbrev> in females; (8) = <abbrev xmlns:xlink="http://www.w3.org/1999/xlink" xlink:title="subcaudal scales" id="ABBRID0EG6AI" xlink:type="simple">SC</abbrev> in males; (9) = <abbrev xmlns:xlink="http://www.w3.org/1999/xlink" xlink:title="subcaudal scales" id="ABBRID0EK6AI" xlink:type="simple">SC</abbrev> (females); (10) = max <abbrev xmlns:xlink="http://www.w3.org/1999/xlink" xlink:title="total length" id="ABBRID0EO6AI" xlink:type="simple">TL</abbrev> (mm) in males; (11) = max <abbrev xmlns:xlink="http://www.w3.org/1999/xlink" xlink:title="total length" id="ABBRID0ES6AI" xlink:type="simple">TL</abbrev> (mm) in females; (12) = <abbrev xmlns:xlink="http://www.w3.org/1999/xlink" xlink:title="ratio of tail length/total length" id="ABBRID0EW6AI" xlink:type="simple">TaL/TL</abbrev> (%) in males; (13) = <abbrev xmlns:xlink="http://www.w3.org/1999/xlink" xlink:title="ratio of tail length/total length" id="ABBRID0E16AI" xlink:type="simple">TaL/TL</abbrev> (%) in females; (14) = Tail: tapering (2), slightly tapered (1), or not (0); (15) = End of tail; (16) = Dorsal colour; (17) = Ventrals colour. Notes: N/a: Not available; diagnostic characters (with respect to <italic><tp:taxon-name><tp:taxon-name-part taxon-name-part-type="genus" reg="Calamaria">Calamaria</tp:taxon-name-part> <tp:taxon-name-part taxon-name-part-type="species" reg="synergis">synergis</tp:taxon-name-part></tp:taxon-name></italic> sp. nov.) are highlighted in bold.</p></caption><table id="TID0ETADI" rules="all"><tbody><tr><th rowspan="1" colspan="1">Species</th><th rowspan="1" colspan="1">(1)</th><th rowspan="1" colspan="1">(2)</th><th rowspan="1" colspan="1">(3)</th><th rowspan="1" colspan="1">(4)</th><th rowspan="1" colspan="1">(5)</th><th rowspan="1" colspan="1">(6)</th><th rowspan="1" colspan="1">(7)</th><th rowspan="1" colspan="1">(8)</th><th rowspan="1" colspan="1">(9)</th><th rowspan="1" colspan="1">(10)</th><th rowspan="1" colspan="1">(11)</th><th rowspan="1" colspan="1">(12)</th><th rowspan="1" colspan="1">(13)</th><th rowspan="1" colspan="1">(14)</th><th rowspan="1" colspan="1">(15)</th><th rowspan="1" colspan="1">(16)</th><th rowspan="1" colspan="1">(17)</th><th rowspan="1" colspan="1">Sources</th></tr><tr><td rowspan="1" colspan="1">
                      <bold><italic><tp:taxon-name><tp:taxon-name-part taxon-name-part-type="genus" reg="Calamaria">C.</tp:taxon-name-part> <tp:taxon-name-part taxon-name-part-type="species" reg="synergis">synergis</tp:taxon-name-part></tp:taxon-name></italic> sp. nov.</bold>
                    </td><td rowspan="1" colspan="1">4</td><td rowspan="1" colspan="1">2/3</td><td rowspan="1" colspan="1">1</td><td rowspan="1" colspan="1">0</td><td rowspan="1" colspan="1">5</td><td rowspan="1" colspan="1">161–166</td><td rowspan="1" colspan="1">n/a</td><td rowspan="1" colspan="1">20–23</td><td rowspan="1" colspan="1">n/a</td><td rowspan="1" colspan="1">284</td><td rowspan="1" colspan="1">n/a</td><td rowspan="1" colspan="1">6.6–9.2</td><td rowspan="1" colspan="1">n/a</td><td rowspan="1" colspan="1">0</td><td rowspan="1" colspan="1">obtusely pointed</td><td rowspan="1" colspan="1">blackish-brown</td><td rowspan="1" colspan="1">pale khaki, unspotted</td><td rowspan="1" colspan="1">This study</td></tr><tr><td rowspan="1" colspan="1">
                      <bold>
                        <italic>
                          <tp:taxon-name><tp:taxon-name-part taxon-name-part-type="genus" reg="Calamaria">C.</tp:taxon-name-part> <tp:taxon-name-part taxon-name-part-type="species" reg="abramovi">abramovi</tp:taxon-name-part></tp:taxon-name>
                        </italic>
                      </bold>
                    </td><td rowspan="1" colspan="1">4</td><td rowspan="1" colspan="1">2/3</td><td rowspan="1" colspan="1">1</td><td rowspan="1" colspan="1">0</td><td rowspan="1" colspan="1">
                      <bold>6</bold>
                    </td><td rowspan="1" colspan="1">159</td><td rowspan="1" colspan="1">174</td><td rowspan="1" colspan="1">
                      <bold>26</bold>
                    </td><td rowspan="1" colspan="1">20</td><td rowspan="1" colspan="1">
                      <bold>139</bold>
                    </td><td rowspan="1" colspan="1">482</td><td rowspan="1" colspan="1">
                      <bold>13.3</bold>
                    </td><td rowspan="1" colspan="1">7.1</td><td rowspan="1" colspan="1">
                      <bold>2</bold>
                    </td><td rowspan="1" colspan="1">
                      <bold>sharply pointed</bold>
                    </td><td rowspan="1" colspan="1">
                      <bold>uniformly black</bold>
                    </td><td rowspan="1" colspan="1">
                      <bold>yellow-orange spots</bold>
                    </td><td rowspan="1" colspan="1">Orlov et al. 2009</td></tr><tr><td rowspan="1" colspan="1">
                      <bold>
                        <italic>
                          <tp:taxon-name><tp:taxon-name-part taxon-name-part-type="genus" reg="Calamaria">C.</tp:taxon-name-part> <tp:taxon-name-part taxon-name-part-type="species" reg="andersoni">andersoni</tp:taxon-name-part></tp:taxon-name>
                        </italic>
                      </bold>
                    </td><td rowspan="1" colspan="1">4</td><td rowspan="1" colspan="1">2/3</td><td rowspan="1" colspan="1">1</td><td rowspan="1" colspan="1">0</td><td rowspan="1" colspan="1">
                      <bold>6</bold>
                    </td><td rowspan="1" colspan="1">164–172</td><td rowspan="1" colspan="1">186</td><td rowspan="1" colspan="1">20–23</td><td rowspan="1" colspan="1">n/a</td><td rowspan="1" colspan="1">
                      <bold>351</bold>
                    </td><td rowspan="1" colspan="1">312</td><td rowspan="1" colspan="1">8.8–9.2</td><td rowspan="1" colspan="1">5.8</td><td rowspan="1" colspan="1">0</td><td rowspan="1" colspan="1">obtusely pointed</td><td rowspan="1" colspan="1">brownish with faint narrow black lateral stripes</td><td rowspan="1" colspan="1">
                      <bold>bright orange to orange-yellow, unspotted</bold>
                    </td><td rowspan="1" colspan="1"><xref ref-type="bibr" rid="B34">Yang and Zheng 2018</xref>; <xref ref-type="bibr" rid="B39">Zhang et al. 2025</xref></td></tr><tr><td rowspan="1" colspan="1">
                      <bold>
                        <italic>
                          <tp:taxon-name><tp:taxon-name-part taxon-name-part-type="genus" reg="Calamaria">C.</tp:taxon-name-part> <tp:taxon-name-part taxon-name-part-type="species" reg="arcana">arcana</tp:taxon-name-part></tp:taxon-name>
                        </italic>
                      </bold>
                    </td><td rowspan="1" colspan="1">4</td><td rowspan="1" colspan="1">2/3</td><td rowspan="1" colspan="1">1</td><td rowspan="1" colspan="1">0</td><td rowspan="1" colspan="1">
                      <bold>6</bold>
                    </td><td rowspan="1" colspan="1"><bold>170</bold>–<bold>176</bold></td><td rowspan="1" colspan="1">192</td><td rowspan="1" colspan="1">20–22</td><td rowspan="1" colspan="1">12</td><td rowspan="1" colspan="1">303</td><td rowspan="1" colspan="1">n/a</td><td rowspan="1" colspan="1">7.2–11.8</td><td rowspan="1" colspan="1">4.7</td><td rowspan="1" colspan="1">0</td><td rowspan="1" colspan="1">obtusely pointed</td><td rowspan="1" colspan="1">brownish</td><td rowspan="1" colspan="1">
                      <bold>orange-red, unspotted</bold>
                    </td><td rowspan="1" colspan="1"><xref ref-type="bibr" rid="B35">Yeung et al. 2022</xref>; <xref ref-type="bibr" rid="B38">Zhang et al. 2023</xref></td></tr><tr><td rowspan="1" colspan="1">
                      <bold>
                        <italic>
                          <tp:taxon-name><tp:taxon-name-part taxon-name-part-type="genus" reg="Calamaria">C.</tp:taxon-name-part> <tp:taxon-name-part taxon-name-part-type="species" reg="berezowskii">berezowskii</tp:taxon-name-part></tp:taxon-name>
                        </italic>
                      </bold>
                    </td><td rowspan="1" colspan="1">4</td><td rowspan="1" colspan="1">2/3</td><td rowspan="1" colspan="1">1</td><td rowspan="1" colspan="1">0</td><td rowspan="1" colspan="1">
                      <bold>6</bold>
                    </td><td rowspan="1" colspan="1"><bold>149</bold>–<bold>155</bold></td><td rowspan="1" colspan="1">153–171</td><td rowspan="1" colspan="1">22–25</td><td rowspan="1" colspan="1">12–16</td><td rowspan="1" colspan="1">290</td><td rowspan="1" colspan="1">245</td><td rowspan="1" colspan="1">6.6–10.5</td><td rowspan="1" colspan="1">6.5–6.9</td><td rowspan="1" colspan="1">0</td><td rowspan="1" colspan="1">obtusely pointed</td><td rowspan="1" colspan="1">blackish-brown or brown</td><td rowspan="1" colspan="1">pale khaki or white</td><td rowspan="1" colspan="1"><xref ref-type="bibr" rid="B11">Inger and Marx 1965</xref>; <xref ref-type="bibr" rid="B17">Liang et al. 2024</xref></td></tr><tr><td rowspan="1" colspan="1">
                      <bold>
                        <italic>
                          <tp:taxon-name><tp:taxon-name-part taxon-name-part-type="genus" reg="Calamaria">C.</tp:taxon-name-part> <tp:taxon-name-part taxon-name-part-type="species" reg="buchi">buchi</tp:taxon-name-part></tp:taxon-name>
                        </italic>
                      </bold>
                    </td><td rowspan="1" colspan="1">4</td><td rowspan="1" colspan="1">2/3</td><td rowspan="1" colspan="1">1</td><td rowspan="1" colspan="1">
                      <bold>1</bold>
                    </td><td rowspan="1" colspan="1">5</td><td rowspan="1" colspan="1">n/a</td><td rowspan="1" colspan="1">221–236</td><td rowspan="1" colspan="1">n/a</td><td rowspan="1" colspan="1">13–14</td><td rowspan="1" colspan="1">n/a</td><td rowspan="1" colspan="1">466</td><td rowspan="1" colspan="1">n/a</td><td rowspan="1" colspan="1">3.9–4.1</td><td rowspan="1" colspan="1">1</td><td rowspan="1" colspan="1">obtusely pointed</td><td rowspan="1" colspan="1">blackish with small pale spots</td><td rowspan="1" colspan="1">
                      <bold>yellow, unspotted</bold>
                    </td><td rowspan="1" colspan="1">Inger and Max 1965; <xref ref-type="bibr" rid="B42">Ziegler et al. 2008</xref></td></tr><tr><td rowspan="1" colspan="1">
                      <bold>
                        <italic>
                          <tp:taxon-name><tp:taxon-name-part taxon-name-part-type="genus" reg="Calamaria">C.</tp:taxon-name-part> <tp:taxon-name-part taxon-name-part-type="species" reg="concolor">concolor</tp:taxon-name-part></tp:taxon-name>
                        </italic>
                      </bold>
                    </td><td rowspan="1" colspan="1">
                      <bold>5</bold>
                    </td><td rowspan="1" colspan="1">2/3</td><td rowspan="1" colspan="1">1</td><td rowspan="1" colspan="1">
                      <bold>1</bold>
                    </td><td rowspan="1" colspan="1">5</td><td rowspan="1" colspan="1">
                      <bold>209</bold>
                    </td><td rowspan="1" colspan="1">n/a</td><td rowspan="1" colspan="1">19</td><td rowspan="1" colspan="1">n/a</td><td rowspan="1" colspan="1">
                      <bold>578</bold>
                    </td><td rowspan="1" colspan="1">n/a</td><td rowspan="1" colspan="1">7.2</td><td rowspan="1" colspan="1">n/a</td><td rowspan="1" colspan="1">1</td><td rowspan="1" colspan="1">obtusely pointed</td><td rowspan="1" colspan="1">
                      <bold>uniformly orange-red</bold>
                    </td><td rowspan="1" colspan="1">
                      <bold>bright red, unspotted</bold>
                    </td><td rowspan="1" colspan="1"><xref ref-type="bibr" rid="B23">Orlov et al. 2010</xref>; <xref ref-type="bibr" rid="B21">Nguyen et al. 2025</xref></td></tr><tr><td rowspan="1" colspan="1">
                      <bold>
                        <italic>
                          <tp:taxon-name><tp:taxon-name-part taxon-name-part-type="genus" reg="Calamaria">C.</tp:taxon-name-part> <tp:taxon-name-part taxon-name-part-type="species" reg="dominici">dominici</tp:taxon-name-part></tp:taxon-name>
                        </italic>
                      </bold>
                    </td><td rowspan="1" colspan="1">4 or 5</td><td rowspan="1" colspan="1">2/3 or 3/4</td><td rowspan="1" colspan="1">1</td><td rowspan="1" colspan="1">1 or 0</td><td rowspan="1" colspan="1">
                      <bold>6</bold>
                    </td><td rowspan="1" colspan="1">n/a</td><td rowspan="1" colspan="1">174</td><td rowspan="1" colspan="1">n/a</td><td rowspan="1" colspan="1">17 or 18</td><td rowspan="1" colspan="1">n/a</td><td rowspan="1" colspan="1">421</td><td rowspan="1" colspan="1">n/a</td><td rowspan="1" colspan="1">6.2</td><td rowspan="1" colspan="1">1</td><td rowspan="1" colspan="1">obtusely pointed</td><td rowspan="1" colspan="1">
                      <bold>dark with irregular yellow blotches</bold>
                    </td><td rowspan="1" colspan="1">
                      <bold>dark with few yellow blotches &amp; bands</bold>
                    </td><td rowspan="1" colspan="1">
                      <xref ref-type="bibr" rid="B43">Ziegler et al. 2019</xref>
                    </td></tr><tr><td rowspan="1" colspan="1">
                      <bold>
                        <italic>
                          <tp:taxon-name><tp:taxon-name-part taxon-name-part-type="genus" reg="Calamaria">C.</tp:taxon-name-part> <tp:taxon-name-part taxon-name-part-type="species" reg="gialaiensis">gialaiensis</tp:taxon-name-part></tp:taxon-name>
                        </italic>
                      </bold>
                    </td><td rowspan="1" colspan="1">4</td><td rowspan="1" colspan="1">2/3</td><td rowspan="1" colspan="1">1</td><td rowspan="1" colspan="1">
                      <bold>1</bold>
                    </td><td rowspan="1" colspan="1">5</td><td rowspan="1" colspan="1">
                      <bold>191</bold>
                    </td><td rowspan="1" colspan="1">n/a</td><td rowspan="1" colspan="1">23</td><td rowspan="1" colspan="1">n/a</td><td rowspan="1" colspan="1">
                      <bold>457</bold>
                    </td><td rowspan="1" colspan="1">n/a</td><td rowspan="1" colspan="1">8.1</td><td rowspan="1" colspan="1">n/a</td><td rowspan="1" colspan="1">0</td><td rowspan="1" colspan="1">
                      <bold>rounded</bold>
                    </td><td rowspan="1" colspan="1">
                      <bold>pale greyish-brown with a faint dark neck collar and a few dark blotches along the posterior vertebral region</bold>
                    </td><td rowspan="1" colspan="1">
                      <bold>yellowish beige, unspotted</bold>
                    </td><td rowspan="1" colspan="1">
                      <xref ref-type="bibr" rid="B42">Ziegler et al. 2008</xref>
                    </td></tr><tr><td rowspan="1" colspan="1">
                      <bold>
                        <italic>
                          <tp:taxon-name><tp:taxon-name-part taxon-name-part-type="genus" reg="Calamaria">C.</tp:taxon-name-part> <tp:taxon-name-part taxon-name-part-type="species" reg="jinggangensis">jinggangensis</tp:taxon-name-part></tp:taxon-name>
                        </italic>
                      </bold>
                    </td><td rowspan="1" colspan="1">4</td><td rowspan="1" colspan="1">2/3</td><td rowspan="1" colspan="1">1</td><td rowspan="1" colspan="1">
                      <bold>0</bold>
                    </td><td rowspan="1" colspan="1">
                      <bold>6</bold>
                    </td><td rowspan="1" colspan="1"><bold>157</bold>–<bold>158</bold></td><td rowspan="1" colspan="1">179</td><td rowspan="1" colspan="1">20</td><td rowspan="1" colspan="1">12</td><td rowspan="1" colspan="1">260</td><td rowspan="1" colspan="1">364</td><td rowspan="1" colspan="1">
                      <bold>15</bold>
                    </td><td rowspan="1" colspan="1">3.6</td><td rowspan="1" colspan="1">0</td><td rowspan="1" colspan="1">obtusely pointed</td><td rowspan="1" colspan="1">brownish black</td><td rowspan="1" colspan="1">
                      <bold>dark orange</bold>
                    </td><td rowspan="1" colspan="1"><xref ref-type="bibr" rid="B4">Cai et al. 2023</xref>; Zhang et al. 2024</td></tr><tr><td rowspan="1" colspan="1">
                      <bold>
                        <italic>
                          <tp:taxon-name><tp:taxon-name-part taxon-name-part-type="genus" reg="Calamaria">C.</tp:taxon-name-part> <tp:taxon-name-part taxon-name-part-type="species" reg="lovii">lovii</tp:taxon-name-part> <tp:taxon-name-part taxon-name-part-type="subspecies" reg="ingermarxorum">ingermarxorum</tp:taxon-name-part></tp:taxon-name>
                        </italic>
                      </bold>
                    </td><td rowspan="1" colspan="1">4</td><td rowspan="1" colspan="1">2/3</td><td rowspan="1" colspan="1">
                      <bold>0</bold>
                    </td><td rowspan="1" colspan="1">
                      <bold>1</bold>
                    </td><td rowspan="1" colspan="1">
                      <bold>6</bold>
                    </td><td rowspan="1" colspan="1">
                      <bold>205</bold>
                    </td><td rowspan="1" colspan="1">n/a</td><td rowspan="1" colspan="1">23</td><td rowspan="1" colspan="1">n/a</td><td rowspan="1" colspan="1">
                      <bold>318</bold>
                    </td><td rowspan="1" colspan="1">n/a</td><td rowspan="1" colspan="1">7.4</td><td rowspan="1" colspan="1">n/a</td><td rowspan="1" colspan="1">0</td><td rowspan="1" colspan="1">blunt</td><td rowspan="1" colspan="1">
                      <bold>unspotted bluish-grey with pale spots on four lateral neck scales</bold>
                    </td><td rowspan="1" colspan="1">
                      <bold>dark gray, unspotted</bold>
                    </td><td rowspan="1" colspan="1">Darevsky and Orlor 1992</td></tr><tr><td rowspan="1" colspan="1">
                      <bold>
                        <italic>
                          <tp:taxon-name><tp:taxon-name-part taxon-name-part-type="genus" reg="Calamaria">C.</tp:taxon-name-part> <tp:taxon-name-part taxon-name-part-type="species" reg="lumbricoidea">lumbricoidea</tp:taxon-name-part></tp:taxon-name>
                        </italic>
                      </bold>
                    </td><td rowspan="1" colspan="1">
                      <bold>5</bold>
                    </td><td rowspan="1" colspan="1">
                      <bold>3/4</bold>
                    </td><td rowspan="1" colspan="1">1</td><td rowspan="1" colspan="1">
                      <bold>1</bold>
                    </td><td rowspan="1" colspan="1">4 or 5</td><td rowspan="1" colspan="1"><bold>144</bold>–<bold>196</bold></td><td rowspan="1" colspan="1">137–229</td><td rowspan="1" colspan="1">17–27</td><td rowspan="1" colspan="1">13–21</td><td rowspan="1" colspan="1">
                      <bold>498</bold>
                    </td><td rowspan="1" colspan="1">642</td><td rowspan="1" colspan="1">6.3–11.4</td><td rowspan="1" colspan="1">3.9–8.3</td><td rowspan="1" colspan="1">1</td><td rowspan="1" colspan="1">
                      <bold>sharply pointed</bold>
                    </td><td rowspan="1" colspan="1">
                      <bold>black with narrow cream or yellow rings; head red or pink in juveniles</bold>
                    </td><td rowspan="1" colspan="1">
                      <bold>yellow with black ventral scales forming bands</bold>
                    </td><td rowspan="1" colspan="1">
                      <xref ref-type="bibr" rid="B11">Inger and Marx 1965</xref>
                    </td></tr><tr><td rowspan="1" colspan="1">
                      <bold>
                        <italic>
                          <tp:taxon-name><tp:taxon-name-part taxon-name-part-type="genus" reg="Calamaria">C.</tp:taxon-name-part> <tp:taxon-name-part taxon-name-part-type="species" reg="nebulosa">nebulosa</tp:taxon-name-part></tp:taxon-name>
                        </italic>
                      </bold>
                    </td><td rowspan="1" colspan="1">4</td><td rowspan="1" colspan="1">2/3</td><td rowspan="1" colspan="1">
                      <bold>0</bold>
                    </td><td rowspan="1" colspan="1">
                      <bold>0</bold>
                    </td><td rowspan="1" colspan="1">
                      <bold>6</bold>
                    </td><td rowspan="1" colspan="1">n/a</td><td rowspan="1" colspan="1">179</td><td rowspan="1" colspan="1">n/a</td><td rowspan="1" colspan="1">22</td><td rowspan="1" colspan="1">n/a</td><td rowspan="1" colspan="1">354</td><td rowspan="1" colspan="1">n/a</td><td rowspan="1" colspan="1">7.9</td><td rowspan="1" colspan="1">0</td><td rowspan="1" colspan="1">obtusely pointed</td><td rowspan="1" colspan="1">bluish-grey</td><td rowspan="1" colspan="1">
                      <bold>yellow, unspotted</bold>
                    </td><td rowspan="1" colspan="1">
                      <xref ref-type="bibr" rid="B15">Lee 2021</xref>
                    </td></tr><tr><td rowspan="1" colspan="1">
                      <bold>
                        <italic>
                          <tp:taxon-name><tp:taxon-name-part taxon-name-part-type="genus" reg="Calamaria">C.</tp:taxon-name-part> <tp:taxon-name-part taxon-name-part-type="species" reg="pavimentata">pavimentata</tp:taxon-name-part></tp:taxon-name>
                        </italic>
                      </bold>
                    </td><td rowspan="1" colspan="1">4</td><td rowspan="1" colspan="1">2/3</td><td rowspan="1" colspan="1">1</td><td rowspan="1" colspan="1">
                      <bold>0</bold>
                    </td><td rowspan="1" colspan="1">n/a</td><td rowspan="1" colspan="1">
                      <bold>151</bold>
                    </td><td rowspan="1" colspan="1">n/a</td><td rowspan="1" colspan="1">
                      <bold>27</bold>
                    </td><td rowspan="1" colspan="1">n/a</td><td rowspan="1" colspan="1">n/a</td><td rowspan="1" colspan="1">n/a</td><td rowspan="1" colspan="1">n/a</td><td rowspan="1" colspan="1">n/a</td><td rowspan="1" colspan="1">
                      <bold>2</bold>
                    </td><td rowspan="1" colspan="1">
                      <bold>sharply pointed</bold>
                    </td><td rowspan="1" colspan="1">with narrow dark longitudinal stripes and a solid black collar behind the neck</td><td rowspan="1" colspan="1">yellowish white, unspotted</td><td rowspan="1" colspan="1"><xref ref-type="bibr" rid="B8">Duméril et al. 1854</xref>; <xref ref-type="bibr" rid="B11">Inger and Marx 1965</xref></td></tr><tr><td rowspan="1" colspan="1">
                      <bold>
                        <italic>
                          <tp:taxon-name><tp:taxon-name-part taxon-name-part-type="genus" reg="Calamaria">C.</tp:taxon-name-part> <tp:taxon-name-part taxon-name-part-type="species" reg="sangi">sangi</tp:taxon-name-part></tp:taxon-name>
                        </italic>
                      </bold>
                    </td><td rowspan="1" colspan="1">4</td><td rowspan="1" colspan="1">2/3</td><td rowspan="1" colspan="1">1</td><td rowspan="1" colspan="1">
                      <bold>1</bold>
                    </td><td rowspan="1" colspan="1">5 or 6</td><td rowspan="1" colspan="1">
                      <bold>190</bold>
                    </td><td rowspan="1" colspan="1">n/a</td><td rowspan="1" colspan="1">19</td><td rowspan="1" colspan="1">n/a</td><td rowspan="1" colspan="1">
                      <bold>373</bold>
                    </td><td rowspan="1" colspan="1">n/a</td><td rowspan="1" colspan="1">6.2</td><td rowspan="1" colspan="1">n/a</td><td rowspan="1" colspan="1">1</td><td rowspan="1" colspan="1">obtusely pointed</td><td rowspan="1" colspan="1">greyish-brown with fine dark mottling</td><td rowspan="1" colspan="1">
                      <bold>cream with narrow dark transverse bands</bold>
                    </td><td rowspan="1" colspan="1">
                      <xref ref-type="bibr" rid="B20">Nguyen et al. 2009</xref>
                    </td></tr><tr><td rowspan="1" colspan="1">
                      <bold>
                        <italic>
                          <tp:taxon-name><tp:taxon-name-part taxon-name-part-type="genus" reg="Calamaria">C.</tp:taxon-name-part> <tp:taxon-name-part taxon-name-part-type="species" reg="schlegeli">schlegeli</tp:taxon-name-part></tp:taxon-name>
                        </italic>
                      </bold>
                    </td><td rowspan="1" colspan="1">
                      <bold>5</bold>
                    </td><td rowspan="1" colspan="1">
                      <bold>3/4</bold>
                    </td><td rowspan="1" colspan="1">1 or 0</td><td rowspan="1" colspan="1">
                      <bold>0</bold>
                    </td><td rowspan="1" colspan="1">5 or 6</td><td rowspan="1" colspan="1">129–161</td><td rowspan="1" colspan="1">136–180</td><td rowspan="1" colspan="1"><bold>25</bold>–<bold>44</bold></td><td rowspan="1" colspan="1">19–37</td><td rowspan="1" colspan="1">
                      <bold>391</bold>
                    </td><td rowspan="1" colspan="1">395</td><td rowspan="1" colspan="1"><bold>11.1</bold>–<bold>21.3</bold></td><td rowspan="1" colspan="1">7.3–14.4</td><td rowspan="1" colspan="1">0</td><td rowspan="1" colspan="1">
                      <bold>blunt</bold>
                    </td><td rowspan="1" colspan="1">
                      <bold>unspotted grey or brown; head variably pink, yellow, and/or brown</bold>
                    </td><td rowspan="1" colspan="1">cream, unspotted</td><td rowspan="1" colspan="1">
                      <xref ref-type="bibr" rid="B11">Inger and Marx 1965</xref>
                    </td></tr><tr><td rowspan="1" colspan="1">
                      <bold>
                        <italic>
                          <tp:taxon-name><tp:taxon-name-part taxon-name-part-type="genus" reg="Calamaria">C.</tp:taxon-name-part> <tp:taxon-name-part taxon-name-part-type="species" reg="septentrionalis">septentrionalis</tp:taxon-name-part></tp:taxon-name>
                        </italic>
                      </bold>
                    </td><td rowspan="1" colspan="1">4</td><td rowspan="1" colspan="1">2/3</td><td rowspan="1" colspan="1">1</td><td rowspan="1" colspan="1">
                      <bold>0</bold>
                    </td><td rowspan="1" colspan="1">
                      <bold>6</bold>
                    </td><td rowspan="1" colspan="1">148–166</td><td rowspan="1" colspan="1">168–188</td><td rowspan="1" colspan="1"><bold>15</bold>–<bold>19</bold></td><td rowspan="1" colspan="1">6–11</td><td rowspan="1" colspan="1">
                      <bold>344</bold>
                    </td><td rowspan="1" colspan="1">384</td><td rowspan="1" colspan="1">6.3–8.6</td><td rowspan="1" colspan="1">2.6–4.3</td><td rowspan="1" colspan="1">0</td><td rowspan="1" colspan="1">
                      <bold>broadly rounded</bold>
                    </td><td rowspan="1" colspan="1"><bold>dark brown or black dorsally, usually with a narrow yellow ring ~6</bold>–<bold>8 scales behind the head</bold></td><td rowspan="1" colspan="1">
                      <bold>yellow, with small black spots</bold>
                    </td><td rowspan="1" colspan="1">
                      <xref ref-type="bibr" rid="B11">Inger and Marx 1965</xref>
                    </td></tr><tr><td rowspan="1" colspan="1">
                      <bold>
                        <italic>
                          <tp:taxon-name><tp:taxon-name-part taxon-name-part-type="genus" reg="Calamaria">C.</tp:taxon-name-part> <tp:taxon-name-part taxon-name-part-type="species" reg="strigiventris">strigiventris</tp:taxon-name-part></tp:taxon-name>
                        </italic>
                      </bold>
                    </td><td rowspan="1" colspan="1">4</td><td rowspan="1" colspan="1">2/3</td><td rowspan="1" colspan="1">1</td><td rowspan="1" colspan="1">
                      <bold>0</bold>
                    </td><td rowspan="1" colspan="1">
                      <bold>6</bold>
                    </td><td rowspan="1" colspan="1">130–168</td><td rowspan="1" colspan="1">176–183</td><td rowspan="1" colspan="1"><bold>29</bold>–<bold>31</bold></td><td rowspan="1" colspan="1">20–22</td><td rowspan="1" colspan="1">
                      <bold>362</bold>
                    </td><td rowspan="1" colspan="1">367</td><td rowspan="1" colspan="1"><bold>11.2</bold>–<bold>17.9</bold></td><td rowspan="1" colspan="1">8.4–0.6</td><td rowspan="1" colspan="1">
                      <bold>2</bold>
                    </td><td rowspan="1" colspan="1">
                      <bold>pointed</bold>
                    </td><td rowspan="1" colspan="1">
                      <bold>uniform grey-brown</bold>
                    </td><td rowspan="1" colspan="1">
                      <bold>bright yellow with longitudinal black stripes</bold>
                    </td><td rowspan="1" colspan="1">
                      <xref ref-type="bibr" rid="B24">Poyarkov et al. 2019</xref>
                    </td></tr><tr><td rowspan="1" colspan="1">
                      <bold>
                        <italic>
                          <tp:taxon-name><tp:taxon-name-part taxon-name-part-type="genus" reg="Calamaria">C.</tp:taxon-name-part> <tp:taxon-name-part taxon-name-part-type="species" reg="thanhi">thanhi</tp:taxon-name-part></tp:taxon-name>
                        </italic>
                      </bold>
                    </td><td rowspan="1" colspan="1">4</td><td rowspan="1" colspan="1">2/3</td><td rowspan="1" colspan="1">
                      <bold>0</bold>
                    </td><td rowspan="1" colspan="1">
                      <bold>0</bold>
                    </td><td rowspan="1" colspan="1">
                      <bold>6 or 7</bold>
                    </td><td rowspan="1" colspan="1">
                      <bold>184</bold>
                    </td><td rowspan="1" colspan="1">198</td><td rowspan="1" colspan="1">
                      <bold>28</bold>
                    </td><td rowspan="1" colspan="1">21</td><td rowspan="1" colspan="1">
                      <bold>461</bold>
                    </td><td rowspan="1" colspan="1">455</td><td rowspan="1" colspan="1">9.9</td><td rowspan="1" colspan="1">6.8</td><td rowspan="1" colspan="1">
                      <bold>2</bold>
                    </td><td rowspan="1" colspan="1">
                      <bold>gradually to a point</bold>
                    </td><td rowspan="1" colspan="1"><bold>dark with 4</bold>–<bold>6 pale body bands</bold></td><td rowspan="1" colspan="1">
                      <bold>yellow, unspotted</bold>
                    </td><td rowspan="1" colspan="1">Ziegler et al. 2005, <xref ref-type="bibr" rid="B41">2007</xref></td></tr><tr><td rowspan="1" colspan="1">
                      <bold>
                        <italic>
                          <tp:taxon-name><tp:taxon-name-part taxon-name-part-type="genus" reg="Calamaria">C.</tp:taxon-name-part> <tp:taxon-name-part taxon-name-part-type="species" reg="yunnanensis">yunnanensis</tp:taxon-name-part></tp:taxon-name>
                        </italic>
                      </bold>
                    </td><td rowspan="1" colspan="1">4</td><td rowspan="1" colspan="1">2/3</td><td rowspan="1" colspan="1">
                      <bold>0</bold>
                    </td><td rowspan="1" colspan="1">
                      <bold>0</bold>
                    </td><td rowspan="1" colspan="1">
                      <bold>6</bold>
                    </td><td rowspan="1" colspan="1"><bold>167</bold>–<bold>184</bold></td><td rowspan="1" colspan="1">189–199</td><td rowspan="1" colspan="1">15–21</td><td rowspan="1" colspan="1">16–19</td><td rowspan="1" colspan="1">296</td><td rowspan="1" colspan="1">516</td><td rowspan="1" colspan="1">5.4–8.4</td><td rowspan="1" colspan="1">5.0–5.5</td><td rowspan="1" colspan="1">
                      <bold>2</bold>
                    </td><td rowspan="1" colspan="1">obtusely pointed</td><td rowspan="1" colspan="1">blue-grey to olive-brown</td><td rowspan="1" colspan="1">
                      <bold>bright orange to orange-yellow, not spotted</bold>
                    </td><td rowspan="1" colspan="1"><xref ref-type="bibr" rid="B15">Lee 2021</xref>; <xref ref-type="bibr" rid="B39">Zhang et al. 2025</xref></td></tr></tbody></table></table-wrap><p><italic><tp:taxon-name><tp:taxon-name-part taxon-name-part-type="genus" reg="Calamaria">Calamaria</tp:taxon-name-part> <tp:taxon-name-part taxon-name-part-type="species" reg="synergis">synergis</tp:taxon-name-part></tp:taxon-name></italic> sp. nov. is readily distinguished from <italic><tp:taxon-name><tp:taxon-name-part taxon-name-part-type="genus" reg="Calamaria">C.</tp:taxon-name-part> <tp:taxon-name-part taxon-name-part-type="species" reg="lumbricoidea">lumbricoidea</tp:taxon-name-part></tp:taxon-name></italic> (distributed in Thailand, Malaysia, Singapore, Indonesia, Brunei, and the Philippines) and <italic><tp:taxon-name><tp:taxon-name-part taxon-name-part-type="genus" reg="Calamaria">C.</tp:taxon-name-part> <tp:taxon-name-part taxon-name-part-type="species" reg="schlegeli">schlegeli</tp:taxon-name-part></tp:taxon-name></italic> (Thailand, Malaysia, Indonesia, and Singapore) by having four supralabials, with the second and third in contact with the eye (vs 5 supralabials with the third and fourth in contact with the eye). Furthermore, both species are restricted to the areas south of the Isthmus of Kra in Peninsular Malaysia and have not been recorded from mainland Indochina.</p><p>The new species also differs from <italic><tp:taxon-name><tp:taxon-name-part taxon-name-part-type="genus" reg="Calamaria">C.</tp:taxon-name-part> <tp:taxon-name-part taxon-name-part-type="species" reg="lovii">lovii</tp:taxon-name-part> <tp:taxon-name-part taxon-name-part-type="subspecies" reg="ingermarxorum">ingermarxorum</tp:taxon-name-part></tp:taxon-name></italic> Darevsky &amp; Orlov (Gia Lai Province, Vietnam), <italic><tp:taxon-name><tp:taxon-name-part taxon-name-part-type="genus" reg="Calamaria">C.</tp:taxon-name-part> <tp:taxon-name-part taxon-name-part-type="species" reg="nebulosa">nebulosa</tp:taxon-name-part></tp:taxon-name></italic> (Phongsaly Province, Laos; possibly northern Thailand), <italic><tp:taxon-name><tp:taxon-name-part taxon-name-part-type="genus" reg="Calamaria">C.</tp:taxon-name-part> <tp:taxon-name-part taxon-name-part-type="species" reg="thanhi">thanhi</tp:taxon-name-part></tp:taxon-name></italic> (Quang Binh Province, Vietnam), and <italic><tp:taxon-name><tp:taxon-name-part taxon-name-part-type="genus" reg="Calamaria">C.</tp:taxon-name-part> <tp:taxon-name-part taxon-name-part-type="species" reg="yunnanensis">yunnanensis</tp:taxon-name-part></tp:taxon-name></italic> (Yunnan Province, China; possibly northwestern Vietnam) by the presence of a preocular scale (vs absent).</p><p><italic><tp:taxon-name><tp:taxon-name-part taxon-name-part-type="genus" reg="Calamaria">Calamaria</tp:taxon-name-part> <tp:taxon-name-part taxon-name-part-type="species" reg="synergis">synergis</tp:taxon-name-part></tp:taxon-name></italic> sp. nov. differs from <italic><tp:taxon-name><tp:taxon-name-part taxon-name-part-type="genus" reg="Calamaria">C.</tp:taxon-name-part> <tp:taxon-name-part taxon-name-part-type="species" reg="abramovi">abramovi</tp:taxon-name-part></tp:taxon-name></italic> (Kon Tum Province, Vietnam) in having the paraparietal surrounded by five shields and scales (vs six), fewer subcaudal scales in males (<abbrev xmlns:xlink="http://www.w3.org/1999/xlink" xlink:title="subcaudal scales" id="ABBRID0E2ADI" xlink:type="simple">SC</abbrev> 20–23 vs 26), a maximum total length in males (max <abbrev xmlns:xlink="http://www.w3.org/1999/xlink" xlink:title="total length" id="ABBRID0E6ADI" xlink:type="simple">TL</abbrev> 284 mm vs 139 mm), shorter relative tail length in males (6.6–9.2% vs 13.3%), a non-tapering tail (vs gradually tapering), an obtusely pointed tail tip (vs sharply pointed), a blackish-brown dorsum (vs uniformly black), and pale khaki unspotted ventrals (vs yellow-orange spots).</p><p>Compared to <italic><tp:taxon-name><tp:taxon-name-part taxon-name-part-type="genus" reg="Calamaria">C.</tp:taxon-name-part> <tp:taxon-name-part taxon-name-part-type="species" reg="andersoni">andersoni</tp:taxon-name-part></tp:taxon-name></italic> (Fig. <xref ref-type="fig" rid="F3">3B</xref>; Suppl. material <xref ref-type="supplementary-material" rid="S1">1</xref>: Figs S1B, S2B), <italic><tp:taxon-name><tp:taxon-name-part taxon-name-part-type="genus" reg="Calamaria">Calamaria</tp:taxon-name-part> <tp:taxon-name-part taxon-name-part-type="species" reg="synergis">synergis</tp:taxon-name-part></tp:taxon-name></italic> sp. nov. differs by having five shields surrounding the paraparietal (vs 6 in <italic><tp:taxon-name><tp:taxon-name-part taxon-name-part-type="genus" reg="Calamaria">C.</tp:taxon-name-part> <tp:taxon-name-part taxon-name-part-type="species" reg="andersoni">andersoni</tp:taxon-name-part></tp:taxon-name></italic>), a smaller maximum total length in males (max <abbrev xmlns:xlink="http://www.w3.org/1999/xlink" xlink:title="total length" id="ABBRID0EWCDI" xlink:type="simple">TL</abbrev> 284 mm vs 351 mm), eight maxillary teeth (vs 9), unspotted pale khaki ventrals (vs bright orange to orange-yellow), and the presence of light neck rings (vs absent).</p><p>The new species is distinct from <italic><tp:taxon-name><tp:taxon-name-part taxon-name-part-type="genus" reg="Calamaria">C.</tp:taxon-name-part> <tp:taxon-name-part taxon-name-part-type="species" reg="arcana">arcana</tp:taxon-name-part></tp:taxon-name></italic> (Zhejiang, Guangdong, Fujian, and Hunan provinces, China) by five shields surrounding the paraparietal (vs 6), fewer ventrals in males (<abbrev xmlns:xlink="http://www.w3.org/1999/xlink" xlink:title="ventral scales" id="ABBRID0EHDDI" xlink:type="simple">VEN</abbrev> 161–166 vs 170–176), unspotted pale khaki ventrals (vs orangish-red), and the presence of light neck rings (vs absent).</p><p><italic><tp:taxon-name><tp:taxon-name-part taxon-name-part-type="genus" reg="Calamaria">Calamaria</tp:taxon-name-part> <tp:taxon-name-part taxon-name-part-type="species" reg="synergis">synergis</tp:taxon-name-part></tp:taxon-name></italic> sp. nov. is further separated from <italic><tp:taxon-name><tp:taxon-name-part taxon-name-part-type="genus" reg="Calamaria">C.</tp:taxon-name-part> <tp:taxon-name-part taxon-name-part-type="species" reg="berezowskii">berezowskii</tp:taxon-name-part></tp:taxon-name></italic> (Sichuan Province, China) by having more ventrals in males (<abbrev xmlns:xlink="http://www.w3.org/1999/xlink" xlink:title="ventral scales" id="ABBRID0EDEDI" xlink:type="simple">VEN</abbrev> 161–166 vs 149–155), five shields surrounding the paraparietal (vs six), and the presence of light neck rings (vs absent).</p><p>The new species differs from <italic><tp:taxon-name><tp:taxon-name-part taxon-name-part-type="genus" reg="Calamaria">C.</tp:taxon-name-part> <tp:taxon-name-part taxon-name-part-type="species" reg="buchi">buchi</tp:taxon-name-part></tp:taxon-name></italic> (Lam Dong Province, Vietnam) by the mentals not contacting the chin shields (vs contacting), fewer ventrals (161–166 vs 221–236), a blackish-brown dorsum (vs blackish with small pale spots), and unspotted pale khaki ventrals (vs yellow, unspotted).</p><p>From <italic><tp:taxon-name><tp:taxon-name-part taxon-name-part-type="genus" reg="Calamaria">C.</tp:taxon-name-part> <tp:taxon-name-part taxon-name-part-type="species" reg="concolor">concolor</tp:taxon-name-part></tp:taxon-name></italic> (Thua Thien-Hue and Quang Nam provinces, Vietnam), the new species differs in having the mental not contacting the chin shields (vs contacting), fewer ventrals in males (<abbrev xmlns:xlink="http://www.w3.org/1999/xlink" xlink:title="ventral scales" id="ABBRID0EBFDI" xlink:type="simple">VEN</abbrev> 161–166 vs 209), a smaller maximum total length in males (max <abbrev xmlns:xlink="http://www.w3.org/1999/xlink" xlink:title="total length" id="ABBRID0EFFDI" xlink:type="simple">TL</abbrev> 284 mm vs 578 mm), a non-tapering tail (vs slightly tapered), a blackish-brown dorsum (vs uniform orangish-red), unspotted pale khaki ventrals (vs bright red), and pale neck blotches (vs absent).</p><p>The new species is distinct from <italic><tp:taxon-name><tp:taxon-name-part taxon-name-part-type="genus" reg="Calamaria">C.</tp:taxon-name-part> <tp:taxon-name-part taxon-name-part-type="species" reg="dominici">dominici</tp:taxon-name-part></tp:taxon-name></italic> (Dak Nong Province, Vietnam) in having five shields surrounding the paraparietal (vs 6), a non-tapering tail (vs slightly tapering), a blackish-brown dorsum (vs dark with irregular yellow blotches), and unspotted pale khaki ventrals (vs dark with few yellow blotches and bands).</p><p>Compared to <italic><tp:taxon-name><tp:taxon-name-part taxon-name-part-type="genus" reg="Calamaria">C.</tp:taxon-name-part> <tp:taxon-name-part taxon-name-part-type="species" reg="gialaiensis">gialaiensis</tp:taxon-name-part></tp:taxon-name></italic> (Gia Lai Province, Vietnam), the new species differs by the mental not contacting the chin shields (vs contacting), fewer ventrals in males (<abbrev xmlns:xlink="http://www.w3.org/1999/xlink" xlink:title="ventral scales" id="ABBRID0EDGDI" xlink:type="simple">VEN</abbrev> 161–166 vs 191), a smaller maximum total length in males (max <abbrev xmlns:xlink="http://www.w3.org/1999/xlink" xlink:title="total length" id="ABBRID0EHGDI" xlink:type="simple">TL</abbrev> 284 mm vs 457 mm), an obtusely pointed tail tip (vs rounded), a blackish-brown dorsum (vs pale greyish-brown with a faint dark neck collar and posterior blotches), and unspotted pale khaki ventrals (vs yellowish beige).</p><p><italic><tp:taxon-name><tp:taxon-name-part taxon-name-part-type="genus" reg="Calamaria">Calamaria</tp:taxon-name-part> <tp:taxon-name-part taxon-name-part-type="species" reg="synergis">synergis</tp:taxon-name-part></tp:taxon-name></italic> sp. nov. can be distinguished from <italic><tp:taxon-name><tp:taxon-name-part taxon-name-part-type="genus" reg="Calamaria">C.</tp:taxon-name-part> <tp:taxon-name-part taxon-name-part-type="species" reg="jinggangensis">jinggangensis</tp:taxon-name-part></tp:taxon-name></italic> (Jiangxi and Guizhou, possibly Hunan provinces, China) by five shields surrounding the paraparietal (vs 6), slightly more ventrals in males (<abbrev xmlns:xlink="http://www.w3.org/1999/xlink" xlink:title="ventral scales" id="ABBRID0EDHDI" xlink:type="simple">VEN</abbrev> 161–166 vs 157–158), shorter relative tail length in males (ratio <abbrev xmlns:xlink="http://www.w3.org/1999/xlink" xlink:title="ratio of tail length/total length" id="ABBRID0EHHDI" xlink:type="simple">TaL/TL</abbrev> 6.6–9.2% vs 15%), and unspotted pale khaki ventrals (vs dark orange).</p><p>The new species differs from <italic><tp:taxon-name><tp:taxon-name-part taxon-name-part-type="genus" reg="Calamaria">C.</tp:taxon-name-part> <tp:taxon-name-part taxon-name-part-type="species" reg="pavimentata">pavimentata</tp:taxon-name-part></tp:taxon-name></italic> (Suppl. material <xref ref-type="supplementary-material" rid="S1">1</xref>: figs S1C, S2C), which is distributed from India and Myanmar through Indochina to Peninsular Malaysia and China (including Taiwan) and southernmost Japan, by having a higher number of ventrals in males (<abbrev xmlns:xlink="http://www.w3.org/1999/xlink" xlink:title="ventral scales" id="ABBRID0E3HDI" xlink:type="simple">VEN</abbrev> 161–166 vs 151 in the holotype of <italic><tp:taxon-name><tp:taxon-name-part taxon-name-part-type="genus" reg="Calamaria">C.</tp:taxon-name-part> <tp:taxon-name-part taxon-name-part-type="species" reg="pavimentata">pavimentata</tp:taxon-name-part></tp:taxon-name></italic>), fewer subcaudals in males (<abbrev xmlns:xlink="http://www.w3.org/1999/xlink" xlink:title="subcaudal scales" id="ABBRID0ELIDI" xlink:type="simple">SC</abbrev> 20–23 vs 27 in the holotype), a non-tapering tail (vs tapered), and an obtusely pointed tail tip (vs sharply pointed).</p><p><italic><tp:taxon-name><tp:taxon-name-part taxon-name-part-type="genus" reg="Calamaria">Calamaria</tp:taxon-name-part> <tp:taxon-name-part taxon-name-part-type="species" reg="synergis">synergis</tp:taxon-name-part></tp:taxon-name></italic> sp. nov. is distinct from <italic><tp:taxon-name><tp:taxon-name-part taxon-name-part-type="genus" reg="Calamaria">C.</tp:taxon-name-part> <tp:taxon-name-part taxon-name-part-type="species" reg="sangi">sangi</tp:taxon-name-part></tp:taxon-name></italic> (Kon Tum Province, Vietnam) by the mental not contacting the chin shields (vs contacting), fewer ventrals in males (<abbrev xmlns:xlink="http://www.w3.org/1999/xlink" xlink:title="ventral scales" id="ABBRID0EHJDI" xlink:type="simple">VEN</abbrev> 161–166 vs 190), a smaller maximum total length in males (max <abbrev xmlns:xlink="http://www.w3.org/1999/xlink" xlink:title="total length" id="ABBRID0ELJDI" xlink:type="simple">TL</abbrev> 284 mm vs 373 mm), a non-tapering tail (vs slightly tapered), and the presence of neck blotches (vs absent).</p><p>The new species differs from <italic><tp:taxon-name><tp:taxon-name-part taxon-name-part-type="genus" reg="Calamaria">C.</tp:taxon-name-part> <tp:taxon-name-part taxon-name-part-type="species" reg="septentrionalis">septentrionalis</tp:taxon-name-part></tp:taxon-name></italic> (southern China and northern Vietnam) by the mental not contacting the chin shields (vs contacting), five shields surrounding the paraparietal (vs six), slightly more subcaudals in males (20–23 vs 15–19), a smaller maximum total length in males (max <abbrev xmlns:xlink="http://www.w3.org/1999/xlink" xlink:title="total length" id="ABBRID0E3JDI" xlink:type="simple">TL</abbrev> 284 mm vs 344 mm), an obtusely pointed tail tip (vs broadly rounded), a blackish-brown dorsum (vs dark brown or black, usually with a narrow yellow ring behind the head), and unspotted pale khaki ventrals (vs yellow with small black spots).</p><p><italic><tp:taxon-name><tp:taxon-name-part taxon-name-part-type="genus" reg="Calamaria">Calamaria</tp:taxon-name-part> <tp:taxon-name-part taxon-name-part-type="species" reg="synergis">synergis</tp:taxon-name-part></tp:taxon-name></italic> sp. nov. differs from <italic><tp:taxon-name><tp:taxon-name-part taxon-name-part-type="genus" reg="Calamaria">C.</tp:taxon-name-part> <tp:taxon-name-part taxon-name-part-type="species" reg="strigiventris">strigiventris</tp:taxon-name-part></tp:taxon-name></italic> (Lam Dong and Khanh Hoa provinces, Vietnam) by the mental not contacting the chin shields (vs contacting), five shields surrounding the paraparietal (vs 6), slightly fewer subcaudals in males (<abbrev xmlns:xlink="http://www.w3.org/1999/xlink" xlink:title="subcaudal scales" id="ABBRID0EYKDI" xlink:type="simple">SC</abbrev> 20–23 vs 29–31), a smaller maximum total length in males (max <abbrev xmlns:xlink="http://www.w3.org/1999/xlink" xlink:title="total length" id="ABBRID0E3KDI" xlink:type="simple">TL</abbrev> 284 mm vs 362 mm), a shorter relative tail length in males (ratio <abbrev xmlns:xlink="http://www.w3.org/1999/xlink" xlink:title="ratio of tail length/total length" id="ABBRID0EALDI" xlink:type="simple">TaL/TL</abbrev> 6.6–9.2% vs 11.2–17.9%), a non-tapering tail (vs tapering), an obtusely pointed tail tip (vs abruptly pointed), a blackish-brown dorsum (vs uniform grey-brown), and unspotted pale khaki ventrals (vs bright yellow with longitudinal black stripes).</p><p>Finally, the new species differs from <italic><tp:taxon-name><tp:taxon-name-part taxon-name-part-type="genus" reg="Calamaria">C.</tp:taxon-name-part> <tp:taxon-name-part taxon-name-part-type="species" reg="yunnanensis">yunnanensis</tp:taxon-name-part></tp:taxon-name></italic> (see Fig. <xref ref-type="fig" rid="F3">3C</xref>, Suppl. material <xref ref-type="supplementary-material" rid="S1">1</xref>: figs S1D, S2D) by the presence of a preocular scale (vs absent), fewer ventral scales in males (<abbrev xmlns:xlink="http://www.w3.org/1999/xlink" xlink:title="ventral scales" id="ABBRID0EZLDI" xlink:type="simple">VEN</abbrev> 161–166 vs 167–184), eight maxillary teeth (vs 9), unspotted pale khaki ventrals (vs bright orange to orange-yellow), and the presence of pale neck rings (vs absent).</p></tp:treatment-sec><tp:treatment-sec sec-type="distribution" id="SECID0E4LDI"><title>Natural history, distribution, and conservation status.</title><p><italic><tp:taxon-name><tp:taxon-name-part taxon-name-part-type="genus" reg="Calamaria">Calamaria</tp:taxon-name-part> <tp:taxon-name-part taxon-name-part-type="species" reg="synergis">synergis</tp:taxon-name-part></tp:taxon-name></italic> sp. nov. is currently known only from tropical evergreen forest at its type locality (see Fig. <xref ref-type="fig" rid="F5">5</xref>), at an elevation of ca 1,050 m asl. This region is characterised by high herpetofaunal diversity, with several snake species occurring sympatrically in the same habitat, including <italic><tp:taxon-name><tp:taxon-name-part taxon-name-part-type="genus" reg="Oligodon">Oligodon</tp:taxon-name-part> <tp:taxon-name-part taxon-name-part-type="species" reg="fasciolatus">fasciolatus</tp:taxon-name-part></tp:taxon-name></italic> (Günther), <italic><tp:taxon-name><tp:taxon-name-part taxon-name-part-type="genus" reg="Lycodon">Lycodon</tp:taxon-name-part> <tp:taxon-name-part taxon-name-part-type="species" reg="fasciatus">fasciatus</tp:taxon-name-part></tp:taxon-name></italic> (Anderson), <italic><tp:taxon-name><tp:taxon-name-part taxon-name-part-type="genus" reg="Plagiopholis">Plagiopholis</tp:taxon-name-part> <tp:taxon-name-part taxon-name-part-type="species" reg="nuchalis">nuchalis</tp:taxon-name-part></tp:taxon-name></italic> Boulenger, and <italic><tp:taxon-name><tp:taxon-name-part taxon-name-part-type="genus" reg="Trimeresurus">Trimeresurus</tp:taxon-name-part> <tp:taxon-name-part taxon-name-part-type="species" reg="lanna">lanna</tp:taxon-name-part></tp:taxon-name></italic> Idiiatullina, Nguyen, Pawangkhanant, Suwannapoom, Chanhome, Mirza, David, Vogel &amp; Poyarkov (see also <xref ref-type="bibr" rid="B10">Idiiatullina et al. 2024</xref>; <xref ref-type="bibr" rid="B30">Vogel et al. 2024</xref>). It seems highly likely that the new species also occurs in the adjacent mountainous areas of eastern Myanmar, northern Laos, and northeastern Vietnam. Due to the limited information available on the ecology and potential threats of <italic><tp:taxon-name><tp:taxon-name-part taxon-name-part-type="genus" reg="Calamaria">Calamaria</tp:taxon-name-part> <tp:taxon-name-part taxon-name-part-type="species" reg="synergis">synergis</tp:taxon-name-part></tp:taxon-name></italic> sp. nov., we recommend that the new species be classified as Data Deficient (<abbrev xmlns:xlink="http://www.w3.org/1999/xlink" xlink:title="Data Deficient" id="ABBRID0ERODI" xlink:type="simple">DD</abbrev>) according to the IUCN Red List Categories and Criteria (<xref ref-type="bibr" rid="B12">IUCN 2025</xref>).</p><fig id="F5" position="float" orientation="portrait"><object-id xmlns:xlink="http://www.w3.org/1999/xlink" content-type="doi" xlink:type="simple">10.3897/zookeys.1253.161412.figure5</object-id><object-id xmlns:xlink="http://www.w3.org/1999/xlink" content-type="arpha" xlink:type="simple">4F85F4D3-790C-5D83-A928-199B63FC3EE7</object-id><label>Figure 5.</label><caption><p>Distribution ranges of <italic><tp:taxon-name><tp:taxon-name-part taxon-name-part-type="genus" reg="Calamaria">Calamaria</tp:taxon-name-part> <tp:taxon-name-part taxon-name-part-type="species" reg="synergis">synergis</tp:taxon-name-part></tp:taxon-name></italic> sp. nov., <italic><tp:taxon-name><tp:taxon-name-part taxon-name-part-type="genus" reg="Calamaria">C.</tp:taxon-name-part> <tp:taxon-name-part taxon-name-part-type="species" reg="andersoni">andersoni</tp:taxon-name-part></tp:taxon-name></italic>, and <italic><tp:taxon-name><tp:taxon-name-part taxon-name-part-type="genus" reg="Calamaria">C.</tp:taxon-name-part> <tp:taxon-name-part taxon-name-part-type="species" reg="yunnanensis">yunnanensis</tp:taxon-name-part></tp:taxon-name></italic>. Numbers indicate localities where the species have been recorded (see Suppl. material <xref ref-type="supplementary-material" rid="S1">1</xref>: table S3 for locality details).</p></caption><graphic xmlns:xlink="http://www.w3.org/1999/xlink" xlink:href="zookeys-1253-255_article-161412__-g005.jpg" position="float" orientation="portrait" xlink:type="simple" id="oo_1424705.jpg"><uri content-type="original_file" xlink:type="simple">https://binary.pensoft.net/fig/1424705</uri></graphic></fig></tp:treatment-sec><tp:treatment-sec><!--Section generated to contain objects referenced in tp:taxon-treatment.--><supplementary-material xmlns:xlink="http://www.w3.org/1999/xlink" id="S1" position="float" orientation="portrait" xlink:type="simple"><object-id content-type="doi" xlink:type="simple">10.3897/zookeys.1253.161412.suppl1</object-id><object-id content-type="arpha" xlink:type="simple">9672F0E4-69CF-5D3B-AC61-0CCB505EFE6B</object-id><label>Supplementary material 1</label><caption><p>Supplementary figures and tables</p></caption><statement content-type="dataType"><label>Data type</label><p>pdf</p></statement><statement content-type="notes"><label>Explanation note</label><p><bold>fig. S1.</bold> Comparative head shape and body coloration of <italic><tp:taxon-name><tp:taxon-name-part taxon-name-part-type="genus" reg="Calamaria">Calamaria</tp:taxon-name-part> <tp:taxon-name-part taxon-name-part-type="species" reg="synergis">synergis</tp:taxon-name-part></tp:taxon-name></italic> sp. nov., <italic><tp:taxon-name><tp:taxon-name-part taxon-name-part-type="genus" reg="Calamaria">C.</tp:taxon-name-part> <tp:taxon-name-part taxon-name-part-type="species" reg="andersoni">andersoni</tp:taxon-name-part></tp:taxon-name></italic>, <italic><tp:taxon-name><tp:taxon-name-part taxon-name-part-type="genus" reg="Calamaria">C.</tp:taxon-name-part> <tp:taxon-name-part taxon-name-part-type="species" reg="pavimentata">pavimentata</tp:taxon-name-part></tp:taxon-name></italic>, and <italic><tp:taxon-name><tp:taxon-name-part taxon-name-part-type="genus" reg="Calamaria">C.</tp:taxon-name-part> <tp:taxon-name-part taxon-name-part-type="species" reg="yunnanensis">yunnanensis</tp:taxon-name-part></tp:taxon-name></italic>. (A) <italic><tp:taxon-name><tp:taxon-name-part taxon-name-part-type="genus" reg="Calamaria">C.</tp:taxon-name-part> <tp:taxon-name-part taxon-name-part-type="species" reg="synergis">synergis</tp:taxon-name-part></tp:taxon-name></italic> sp. nov. (<named-content content-type="dwc:institutional_code" xlink:title="Anhui Normal University Museum" xlink:href="http://grbio.org/institution/anhui-normal-university" xlink:type="simple">ANU</named-content> ZR24046); (B) <italic><tp:taxon-name><tp:taxon-name-part taxon-name-part-type="genus" reg="Calamaria">C.</tp:taxon-name-part> <tp:taxon-name-part taxon-name-part-type="species" reg="andersoni">andersoni</tp:taxon-name-part></tp:taxon-name></italic> (SYS r001699); (C) <italic><tp:taxon-name><tp:taxon-name-part taxon-name-part-type="genus" reg="Calamaria">C.</tp:taxon-name-part> <tp:taxon-name-part taxon-name-part-type="species" reg="pavimentata">pavimentata</tp:taxon-name-part></tp:taxon-name></italic> (KFBG 14507); (D) <italic><tp:taxon-name><tp:taxon-name-part taxon-name-part-type="genus" reg="Calamaria">C.</tp:taxon-name-part> <tp:taxon-name-part taxon-name-part-type="species" reg="yunnanensis">yunnanensis</tp:taxon-name-part></tp:taxon-name></italic> (QHU R2024054). Each row shows: (1) dorsal view of head; (2) dorsal view of body; (3) dorsolateral view of body. Photographs by T.R. Zhang (A), reproduced from <xref ref-type="bibr" rid="B35">Yeung et al. (2022)</xref> (B, D), and Y.H. Xu (C). <bold>fig. S2.</bold> Comparison of tail shape and coloration of <italic><tp:taxon-name><tp:taxon-name-part taxon-name-part-type="genus" reg="Calamaria">Calamaria</tp:taxon-name-part> <tp:taxon-name-part taxon-name-part-type="species" reg="synergis">synergis</tp:taxon-name-part></tp:taxon-name></italic> sp. nov., <italic><tp:taxon-name><tp:taxon-name-part taxon-name-part-type="genus" reg="Calamaria">C.</tp:taxon-name-part> <tp:taxon-name-part taxon-name-part-type="species" reg="andersoni">andersoni</tp:taxon-name-part></tp:taxon-name></italic>, <italic><tp:taxon-name><tp:taxon-name-part taxon-name-part-type="genus" reg="Calamaria">C.</tp:taxon-name-part> <tp:taxon-name-part taxon-name-part-type="species" reg="pavimentata">pavimentata</tp:taxon-name-part></tp:taxon-name></italic>, and <italic><tp:taxon-name><tp:taxon-name-part taxon-name-part-type="genus" reg="Calamaria">C.</tp:taxon-name-part> <tp:taxon-name-part taxon-name-part-type="species" reg="yunnanensis">yunnanensis</tp:taxon-name-part></tp:taxon-name></italic>. (A) <italic><tp:taxon-name><tp:taxon-name-part taxon-name-part-type="genus" reg="Calamaria">C.</tp:taxon-name-part> <tp:taxon-name-part taxon-name-part-type="species" reg="synergis">synergis</tp:taxon-name-part></tp:taxon-name></italic> sp. nov. (<named-content content-type="dwc:institutional_code" xlink:title="Anhui Normal University Museum" xlink:href="http://grbio.org/institution/anhui-normal-university" xlink:type="simple">ANU</named-content> ZR24046); (B) <italic><tp:taxon-name><tp:taxon-name-part taxon-name-part-type="genus" reg="Calamaria">C.</tp:taxon-name-part> <tp:taxon-name-part taxon-name-part-type="species" reg="andersoni">andersoni</tp:taxon-name-part></tp:taxon-name></italic> (SYS r001699); (C) <italic><tp:taxon-name><tp:taxon-name-part taxon-name-part-type="genus" reg="Calamaria">C.</tp:taxon-name-part> <tp:taxon-name-part taxon-name-part-type="species" reg="pavimentata">pavimentata</tp:taxon-name-part></tp:taxon-name></italic> (KFBG 14507); (D) <italic><tp:taxon-name><tp:taxon-name-part taxon-name-part-type="genus" reg="Calamaria">C.</tp:taxon-name-part> <tp:taxon-name-part taxon-name-part-type="species" reg="yunnanensis">yunnanensis</tp:taxon-name-part></tp:taxon-name></italic> (QHU R2024054). Each row shows: (1) dorsal view of tail; (2) lateral view of tail; (3) ventral view of tail. Photographs by T.R. Zhang (A), reproduced from <xref ref-type="bibr" rid="B35">Yeung et al. (2022)</xref> (B, D), and Y.H. Xu (C). <bold>table S1.</bold> Museums, private collections and biorepository abbreviations mentioned in this study. <bold>table S2.</bold> List of specimens examined of <italic><tp:taxon-name><tp:taxon-name-part taxon-name-part-type="genus" reg="Calamaria">Calamaria</tp:taxon-name-part></tp:taxon-name></italic>. <bold>table S3.</bold> List of localities of the <italic><tp:taxon-name><tp:taxon-name-part taxon-name-part-type="genus" reg="Calamaria">Calamaria</tp:taxon-name-part> <tp:taxon-name-part taxon-name-part-type="species" reg="synergis">synergis</tp:taxon-name-part></tp:taxon-name></italic> sp. nov., <italic><tp:taxon-name><tp:taxon-name-part taxon-name-part-type="genus" reg="Calamaria">C.</tp:taxon-name-part> <tp:taxon-name-part taxon-name-part-type="species" reg="andersoni">andersoni</tp:taxon-name-part></tp:taxon-name></italic>, and <italic><tp:taxon-name><tp:taxon-name-part taxon-name-part-type="genus" reg="Calamaria">C.</tp:taxon-name-part> <tp:taxon-name-part taxon-name-part-type="species" reg="yunnanensis">yunnanensis</tp:taxon-name-part></tp:taxon-name></italic> appearing on Fig. <xref ref-type="fig" rid="F5">5</xref>.</p></statement><media xlink:href="zookeys-1253-255_article-161412__-s001.pdf" mimetype="application" mime-subtype="pdf" position="float" orientation="portrait" xlink:type="simple" id="oo_1424706.pdf"><uri content-type="original_file" xlink:type="simple">https://binary.pensoft.net/file/1424706</uri></media><permissions><license xlink:type="simple"><license-p>This dataset is made available under the Open Database License (http://opendatacommons.org/licenses/odbl/1.0/). The Open Database License (ODbL) is a license agreement intended to allow users to freely share, modify, and use this Dataset while maintaining this same freedom for others, provided that the original source and author(s) are credited.</license-p></license></permissions><attrib specific-use="authors">Tierui Zhang, Yuhao Xu, Tan Van Nguyen, Nikolay A. Poyarkov, Gernot Vogel, Xinge Wang, Song Huang</attrib></supplementary-material></tp:treatment-sec><ref-list><ref id="B34"><mixed-citation xmlns:xlink="http://www.w3.org/1999/xlink" xlink:type="simple"><person-group><name name-style="western"><surname>Yang</surname><given-names>JH</given-names></name><name name-style="western"><surname>Zheng</surname><given-names>X</given-names></name></person-group> (<year>2018</year>) <article-title>A new species of the genus <italic><tp:taxon-name><tp:taxon-name-part taxon-name-part-type="genus">Calamaria</tp:taxon-name-part></tp:taxon-name></italic> (<tp:taxon-name><tp:taxon-name-part taxon-name-part-type="order">Squamata</tp:taxon-name-part></tp:taxon-name>: <tp:taxon-name><tp:taxon-name-part taxon-name-part-type="family">Colubridae</tp:taxon-name-part></tp:taxon-name>) from Yunnan Province, China.</article-title><source>Copeia</source><volume>106</volume>(<issue>3</issue>): <fpage>485</fpage>–<lpage>491</lpage>. <ext-link xlink:href="10.1643/CH-17-663" ext-link-type="doi" xlink:type="simple">https://doi.org/10.1643/CH-17-663</ext-link></mixed-citation></ref><ref id="B39"><mixed-citation xmlns:xlink="http://www.w3.org/1999/xlink" xlink:type="simple"><person-group><name name-style="western"><surname>Zhang</surname><given-names>TH</given-names></name><name name-style="western"><surname>Xu</surname><given-names>YH</given-names></name><name name-style="western"><surname>Nguyen</surname><given-names>TV</given-names></name><name name-style="western"><surname>Poyarkov</surname><given-names>NA</given-names></name><name name-style="western"><surname>Peng</surname><given-names>LP</given-names></name><name name-style="western"><surname>Deng</surname><given-names>JD</given-names></name><name name-style="western"><surname>Wang</surname><given-names>XG</given-names></name><name name-style="western"><surname>Huang</surname><given-names>S</given-names></name></person-group> (<year>2025</year>) (in press) First description of the female of <italic><tp:taxon-name><tp:taxon-name-part taxon-name-part-type="genus">Calamaria</tp:taxon-name-part> <tp:taxon-name-part taxon-name-part-type="species">andersoni</tp:taxon-name-part></tp:taxon-name></italic> Yang &amp; Zheng, 2018 (<tp:taxon-name><tp:taxon-name-part taxon-name-part-type="order">Squamata</tp:taxon-name-part></tp:taxon-name>: <tp:taxon-name><tp:taxon-name-part taxon-name-part-type="family">Calamariidae</tp:taxon-name-part></tp:taxon-name>), with an extended diagnosis. Biodiversity Data Journal.</mixed-citation></ref><ref id="B35"><mixed-citation xmlns:xlink="http://www.w3.org/1999/xlink" xlink:type="simple"><person-group><name name-style="western"><surname>Yeung</surname><given-names>HY</given-names></name><name name-style="western"><surname>Lau</surname><given-names>MWN</given-names></name><name name-style="western"><surname>Yang</surname><given-names>JH</given-names></name></person-group> (<year>2022</year>) <article-title>A new species of <italic><tp:taxon-name><tp:taxon-name-part taxon-name-part-type="genus">Calamaria</tp:taxon-name-part></tp:taxon-name></italic> (<tp:taxon-name><tp:taxon-name-part taxon-name-part-type="order">Squamata</tp:taxon-name-part></tp:taxon-name>: <tp:taxon-name><tp:taxon-name-part taxon-name-part-type="family">Colubridae</tp:taxon-name-part></tp:taxon-name>) from Guangdong Province, southern China.</article-title><source>Vertebrate Zoology</source><volume>72</volume>: <fpage>433</fpage>–<lpage>444</lpage>. <ext-link xlink:href="10.3897/vz.72.e84516" ext-link-type="doi" xlink:type="simple">https://doi.org/10.3897/vz.72.e84516</ext-link></mixed-citation></ref><ref id="B38"><mixed-citation xmlns:xlink="http://www.w3.org/1999/xlink" xlink:type="simple"><person-group><name name-style="western"><surname>Zhang</surname><given-names>H</given-names></name><name name-style="western"><surname>Fei</surname><given-names>DB</given-names></name><name name-style="western"><surname>Zhao</surname><given-names>C</given-names></name><name name-style="western"><surname>Liu</surname><given-names>S</given-names></name><name name-style="western"><surname>Cai</surname><given-names>B</given-names></name><name name-style="western"><surname>Guo</surname><given-names>P</given-names></name><name name-style="western"><surname>Wu</surname><given-names>YY</given-names></name></person-group> (<year>2023</year>) <article-title><italic><tp:taxon-name><tp:taxon-name-part taxon-name-part-type="genus">Calamaria</tp:taxon-name-part> <tp:taxon-name-part taxon-name-part-type="species">arcana</tp:taxon-name-part></tp:taxon-name></italic> found in Chenzhou, Hunan.</article-title><source>Dongwuxue Zazhi</source><volume>58</volume>(<issue>4</issue>): <fpage>615</fpage>–<lpage>621</lpage>. <ext-link xlink:href="10.3724/SP.J.1249.2023.05615" ext-link-type="doi" xlink:type="simple">https://doi.org/10.3724/SP.J.1249.2023.05615</ext-link></mixed-citation></ref><ref id="B11"><mixed-citation xmlns:xlink="http://www.w3.org/1999/xlink" xlink:type="simple"><person-group><name name-style="western"><surname>Inger</surname><given-names>RF</given-names></name><name name-style="western"><surname>Marx</surname><given-names>H</given-names></name></person-group> (<year>1965</year>) <article-title>The systematics and evolution of the oriental colubrid snakes of the genus <italic><tp:taxon-name><tp:taxon-name-part taxon-name-part-type="genus">Calamaria</tp:taxon-name-part></tp:taxon-name></italic>. Fieldiana.</article-title><source>Zoology</source><volume>49</volume>: <fpage>1</fpage>–<lpage>304</lpage>.</mixed-citation></ref><ref id="B17"><mixed-citation xmlns:xlink="http://www.w3.org/1999/xlink" xlink:type="simple"><person-group><name name-style="western"><surname>Liang</surname><given-names>YT</given-names></name><name name-style="western"><surname>Huang</surname><given-names>ZD</given-names></name><name name-style="western"><surname>Ding</surname><given-names>L</given-names></name><name name-style="western"><surname>Vogel</surname><given-names>G</given-names></name><name name-style="western"><surname>Ananjeva</surname><given-names>NB</given-names></name><name name-style="western"><surname>Orlov</surname><given-names>NL</given-names></name><name name-style="western"><surname>Shi</surname><given-names>SC</given-names></name><name name-style="western"><surname>Wu</surname><given-names>ZJ</given-names></name><name name-style="western"><surname>Chen</surname><given-names>ZN</given-names></name></person-group> (<year>2024</year>) <article-title>Revalidated after having been described more than a century ago: <italic><tp:taxon-name><tp:taxon-name-part taxon-name-part-type="genus">Calamaria</tp:taxon-name-part> <tp:taxon-name-part taxon-name-part-type="species">berezowskii</tp:taxon-name-part></tp:taxon-name></italic> Günther, 1896 (<tp:taxon-name><tp:taxon-name-part taxon-name-part-type="order">Squamata</tp:taxon-name-part></tp:taxon-name>: <tp:taxon-name><tp:taxon-name-part taxon-name-part-type="family">Colubridae</tp:taxon-name-part></tp:taxon-name>) from Sichuan, Southwestern China.</article-title><source>Zoosystematics and Evolution</source><volume>100</volume>(<issue>3</issue>): <fpage>897</fpage>–<lpage>911</lpage>. <ext-link xlink:href="10.3897/zse.100.125798" ext-link-type="doi" xlink:type="simple">https://doi.org/10.3897/zse.100.125798</ext-link></mixed-citation></ref><ref id="B42"><mixed-citation xmlns:xlink="http://www.w3.org/1999/xlink" xlink:type="simple"><person-group><name name-style="western"><surname>Ziegler</surname><given-names>T</given-names></name><name name-style="western"><surname>Nguyen</surname><given-names>SV</given-names></name><name name-style="western"><surname>Nguyen</surname><given-names>TQ</given-names></name></person-group> (<year>2008</year>) <article-title>A new reed snake of the genus <italic><tp:taxon-name><tp:taxon-name-part taxon-name-part-type="genus">Calamaria</tp:taxon-name-part></tp:taxon-name></italic> Boie (<tp:taxon-name><tp:taxon-name-part taxon-name-part-type="order">Squamata</tp:taxon-name-part></tp:taxon-name>: <tp:taxon-name><tp:taxon-name-part taxon-name-part-type="family">Colubridae</tp:taxon-name-part></tp:taxon-name>) from Vietnam.</article-title><source>Current Herpetology</source><volume>27</volume>(<issue>2</issue>): <fpage>71</fpage>–<lpage>80</lpage>. <ext-link xlink:href="10.3105/1881-1019-27.2.71" ext-link-type="doi" xlink:type="simple">https://doi.org/10.3105/1881-1019-27.2.71</ext-link></mixed-citation></ref><ref id="B23"><mixed-citation xmlns:xlink="http://www.w3.org/1999/xlink" xlink:type="simple"><person-group><name name-style="western"><surname>Orlov</surname><given-names>NL</given-names></name><name name-style="western"><surname>Nguyen</surname><given-names>QT</given-names></name><name name-style="western"><surname>Nguyen</surname><given-names>TT</given-names></name><name name-style="western"><surname>Ananjeva</surname><given-names>NB</given-names></name><name name-style="western"><surname>Ho</surname><given-names>TC</given-names></name></person-group> (<year>2010</year>) <article-title>A new species of the genus <italic><tp:taxon-name><tp:taxon-name-part taxon-name-part-type="genus">Calamaria</tp:taxon-name-part></tp:taxon-name></italic> (<tp:taxon-name><tp:taxon-name-part taxon-name-part-type="order">Squamata</tp:taxon-name-part></tp:taxon-name>: Ophidia: <tp:taxon-name><tp:taxon-name-part taxon-name-part-type="family">Colubridae</tp:taxon-name-part></tp:taxon-name>) from Thua Thien-Hue Province, Vietnam.</article-title><source>Russian Journal of Herpetology</source><volume>17</volume>(<issue>3</issue>): <fpage>236</fpage>–<lpage>242</lpage>.</mixed-citation></ref><ref id="B21"><mixed-citation xmlns:xlink="http://www.w3.org/1999/xlink" xlink:type="simple"><person-group><name name-style="western"><surname>Nguyen</surname><given-names>TV</given-names></name><name name-style="western"><surname>Pham</surname><given-names>PM</given-names></name><name name-style="western"><surname>Nguyen</surname><given-names>DT</given-names></name><name name-style="western"><surname>Suwannapoom</surname><given-names>C</given-names></name><name name-style="western"><surname>Orlov</surname><given-names>NL</given-names></name><name name-style="western"><surname>Poyarkov</surname><given-names>NA</given-names></name></person-group> (<year>2025</year>) Range extension of two rare snake species, <italic><tp:taxon-name><tp:taxon-name-part taxon-name-part-type="genus">Calamaria</tp:taxon-name-part> <tp:taxon-name-part taxon-name-part-type="species">concolor</tp:taxon-name-part></tp:taxon-name></italic> Orlov et al., 2010 and <italic><tp:taxon-name><tp:taxon-name-part taxon-name-part-type="genus">Colubroelaps</tp:taxon-name-part> <tp:taxon-name-part taxon-name-part-type="species">nguyenvansangi</tp:taxon-name-part></tp:taxon-name></italic> Orlov et al., 2009 (<tp:taxon-name><tp:taxon-name-part taxon-name-part-type="suborder">Serpentes</tp:taxon-name-part></tp:taxon-name>: <tp:taxon-name><tp:taxon-name-part taxon-name-part-type="family">Colubridae</tp:taxon-name-part></tp:taxon-name>) in Vietnam with notes on natural history and conservation status. Russian Journal of Herpetology. [in press]</mixed-citation></ref><ref id="B43"><mixed-citation xmlns:xlink="http://www.w3.org/1999/xlink" xlink:type="simple"><person-group><name name-style="western"><surname>Ziegler</surname><given-names>T</given-names></name><name name-style="western"><surname>Tran</surname><given-names>VA</given-names></name><name name-style="western"><surname>Babb</surname><given-names>RD</given-names></name><name name-style="western"><surname>Jones</surname><given-names>TR</given-names></name><name name-style="western"><surname>Moler</surname><given-names>PE</given-names></name><name name-style="western"><surname>Van Devender</surname><given-names>RW</given-names></name><name name-style="western"><surname>Nguyen</surname><given-names>TQ</given-names></name></person-group> (<year>2019</year>) <article-title>A new species of reed snake, <italic><tp:taxon-name><tp:taxon-name-part taxon-name-part-type="genus">Calamaria</tp:taxon-name-part></tp:taxon-name></italic> Boie, 1827 from the Central Highlands of Vietnam <tp:taxon-name><tp:taxon-name-part taxon-name-part-type="order">Squamata</tp:taxon-name-part></tp:taxon-name>: <tp:taxon-name><tp:taxon-name-part taxon-name-part-type="family">Colubridae</tp:taxon-name-part></tp:taxon-name>).</article-title><source>Revue Suisse de Zoologie</source><volume>126</volume>(<issue>1</issue>): <fpage>17</fpage>–<lpage>26</lpage>. <ext-link xlink:href="10.5281/zenodo.2619512" ext-link-type="doi" xlink:type="simple">https://doi.org/10.5281/zenodo.2619512</ext-link></mixed-citation></ref><ref id="B4"><mixed-citation xmlns:xlink="http://www.w3.org/1999/xlink" xlink:type="simple"><person-group><name name-style="western"><surname>Cai</surname><given-names>B</given-names></name><name name-style="western"><surname>Jiang</surname><given-names>JP</given-names></name><name name-style="western"><surname>Wu</surname><given-names>YY</given-names></name><name name-style="western"><surname>Huang</surname><given-names>S</given-names></name><name name-style="western"><surname>Fei</surname><given-names>DB</given-names></name><name name-style="western"><surname>Ding</surname><given-names>L</given-names></name></person-group> (<year>2023</year>) <article-title>A new species of <italic><tp:taxon-name><tp:taxon-name-part taxon-name-part-type="genus">Calamaria</tp:taxon-name-part></tp:taxon-name></italic> (<tp:taxon-name><tp:taxon-name-part taxon-name-part-type="class">Reptilia</tp:taxon-name-part></tp:taxon-name>: <tp:taxon-name><tp:taxon-name-part taxon-name-part-type="suborder">Serpentes</tp:taxon-name-part></tp:taxon-name>: <tp:taxon-name><tp:taxon-name-part taxon-name-part-type="family">Colubridae</tp:taxon-name-part></tp:taxon-name>) from Western Jiangxi Province, China.</article-title><source>Russian Journal of Herpetology</source><volume>30</volume>(<issue>2</issue>): <fpage>101</fpage>–<lpage>111</lpage>. <ext-link xlink:href="10.30906/1026-2296-2023-30-2-101-111" ext-link-type="doi" xlink:type="simple">https://doi.org/10.30906/1026-2296-2023-30-2-101-111</ext-link></mixed-citation></ref><ref id="B15"><mixed-citation xmlns:xlink="http://www.w3.org/1999/xlink" xlink:type="simple"><person-group><name name-style="western"><surname>Lee</surname><given-names>JL</given-names></name></person-group> (<year>2021</year>) <article-title>Description of a new species of Southeast Asian reed snake from northern Laos (<tp:taxon-name><tp:taxon-name-part taxon-name-part-type="order">Squamata</tp:taxon-name-part></tp:taxon-name>: <tp:taxon-name><tp:taxon-name-part taxon-name-part-type="family">Colubridae</tp:taxon-name-part></tp:taxon-name>: Genus <italic><tp:taxon-name><tp:taxon-name-part taxon-name-part-type="genus">Calamaria</tp:taxon-name-part></tp:taxon-name></italic> F. Boie, 1827) with a revised diagnosis of <italic><tp:taxon-name><tp:taxon-name-part taxon-name-part-type="genus">Calamaria</tp:taxon-name-part> <tp:taxon-name-part taxon-name-part-type="species">yunnanensis</tp:taxon-name-part></tp:taxon-name></italic> Chernov, 1962.</article-title><source>Journal of Natural History</source><volume>55</volume>(<issue>9–10</issue>): <fpage>531</fpage>–<lpage>560</lpage>. <ext-link xlink:href="10.1080/00222933.2021.1909165" ext-link-type="doi" xlink:type="simple">https://doi.org/10.1080/00222933.2021.1909165</ext-link></mixed-citation></ref><ref id="B8"><mixed-citation xmlns:xlink="http://www.w3.org/1999/xlink" xlink:type="simple"><person-group><name name-style="western"><surname>Duméril</surname><given-names>AMC</given-names></name><name name-style="western"><surname>Bibron</surname><given-names>G</given-names></name><name name-style="western"><surname>Duméril</surname><given-names>AHA</given-names></name></person-group> (<year>1854</year>) Erpétologie Générale ou Histoire Naturelle Complète des Reptiles. Vol. 7 (partie 1). Paris, xvi + 780 pp. <ext-link xlink:href="10.5962/bhl.title.118797" ext-link-type="doi" xlink:type="simple">https://doi.org/10.5962/bhl.title.118797</ext-link></mixed-citation></ref><ref id="B20"><mixed-citation xmlns:xlink="http://www.w3.org/1999/xlink" xlink:type="simple"><person-group><name name-style="western"><surname>Nguyen</surname><given-names>TQ</given-names></name><name name-style="western"><surname>Koch</surname><given-names>A</given-names></name><name name-style="western"><surname>Ziegler</surname><given-names>T</given-names></name></person-group> (<year>2009</year>) <article-title>A new species of reed snake, <italic><tp:taxon-name><tp:taxon-name-part taxon-name-part-type="genus">Calamaria</tp:taxon-name-part></tp:taxon-name></italic> Boie, 1827 (<tp:taxon-name><tp:taxon-name-part taxon-name-part-type="order">Squamata</tp:taxon-name-part></tp:taxon-name>: <tp:taxon-name><tp:taxon-name-part taxon-name-part-type="family">Colubridae</tp:taxon-name-part></tp:taxon-name>), from central Vietnam.</article-title><source>Hamadryad</source><volume>34</volume>(<issue>1</issue>): <fpage>1</fpage>–<lpage>8</lpage>.</mixed-citation></ref><ref id="B24"><mixed-citation xmlns:xlink="http://www.w3.org/1999/xlink" xlink:type="simple"><person-group><name name-style="western"><surname>Poyarkov</surname><given-names>NA</given-names></name><name name-style="western"><surname>Nguyen</surname><given-names>TV</given-names></name><name name-style="western"><surname>Orlov</surname><given-names>NL</given-names></name><name name-style="western"><surname>Vogel</surname><given-names>G</given-names></name></person-group> (<year>2019</year>) <article-title>A new species of the genus <italic><tp:taxon-name><tp:taxon-name-part taxon-name-part-type="genus">Calamaria</tp:taxon-name-part></tp:taxon-name></italic> Boie, 1827 from the highlands of the Langbian Plateau, Southern Vietnam (<tp:taxon-name><tp:taxon-name-part taxon-name-part-type="order">Squamata</tp:taxon-name-part></tp:taxon-name>: <tp:taxon-name><tp:taxon-name-part taxon-name-part-type="family">Colubridae</tp:taxon-name-part></tp:taxon-name>).</article-title><source>Russian Journal of Herpetology</source><volume>26</volume>(<issue>6</issue>): <fpage>335</fpage>–<lpage>348</lpage>. <ext-link xlink:href="10.30906/1026-2296-2019-26-6-335-348" ext-link-type="doi" xlink:type="simple">https://doi.org/10.30906/1026-2296-2019-26-6-335-348</ext-link></mixed-citation></ref><ref id="B41"><mixed-citation xmlns:xlink="http://www.w3.org/1999/xlink" xlink:type="simple"><person-group><name name-style="western"><surname>Ziegler</surname><given-names>T</given-names></name><name name-style="western"><surname>Hendrix</surname><given-names>R</given-names></name><name name-style="western"><surname>Vu</surname><given-names>TN</given-names></name><name name-style="western"><surname>Vogt</surname><given-names>M</given-names></name><name name-style="western"><surname>Forster</surname><given-names>B</given-names></name><name name-style="western"><surname>Dang</surname><given-names>KN</given-names></name></person-group> (<year>2007</year>) <article-title>The diversity of a snake community in a karst forest ecosystem in the central Truong Son, Vietnam, with an identification key.</article-title><source>Zootaxa</source><volume>1493</volume>: <fpage>1</fpage>–<lpage>40</lpage>. <ext-link xlink:href="10.11646/zootaxa.1493.1.1" ext-link-type="doi" xlink:type="simple">https://doi.org/10.11646/zootaxa.1493.1.1</ext-link></mixed-citation></ref><ref id="B10"><mixed-citation xmlns:xlink="http://www.w3.org/1999/xlink" xlink:type="simple"><person-group><name name-style="western"><surname>Idiiatullina</surname><given-names>S</given-names></name><name name-style="western"><surname>Nguyen</surname><given-names>TV</given-names></name><name name-style="western"><surname>Pawangkhanan</surname><given-names>P</given-names></name><name name-style="western"><surname>Suwannapoom</surname><given-names>C</given-names></name><name name-style="western"><surname>Chanhome</surname><given-names>L</given-names></name><name name-style="western"><surname>Mirza</surname><given-names>ZA</given-names></name><name name-style="western"><surname>David</surname><given-names>P</given-names></name><name name-style="western"><surname>Vogel</surname><given-names>G</given-names></name><name name-style="western"><surname>Poyarkov</surname><given-names>NA</given-names></name></person-group> (<year>2024</year>) <article-title>An integrative taxonomic revision of the <italic><tp:taxon-name><tp:taxon-name-part taxon-name-part-type="genus">Trimeresurus</tp:taxon-name-part> <tp:taxon-name-part taxon-name-part-type="species">popeiorum</tp:taxon-name-part></tp:taxon-name></italic> species complex (<tp:taxon-name><tp:taxon-name-part taxon-name-part-type="class">Reptilia</tp:taxon-name-part></tp:taxon-name>: <tp:taxon-name><tp:taxon-name-part taxon-name-part-type="suborder">Serpentes</tp:taxon-name-part></tp:taxon-name>: <tp:taxon-name><tp:taxon-name-part taxon-name-part-type="family">Viperidae</tp:taxon-name-part></tp:taxon-name>), with descriptions of two new species from the Indo-Burma biodiversity hotspot.</article-title><source>Vertebrate Zoology</source><volume>74</volume>: <fpage>303</fpage>–<lpage>342</lpage>. <ext-link xlink:href="10.3897/vz.74.e113347" ext-link-type="doi" xlink:type="simple">https://doi.org/10.3897/vz.74.e113347</ext-link></mixed-citation></ref><ref id="B30"><mixed-citation xmlns:xlink="http://www.w3.org/1999/xlink" xlink:type="simple"><person-group><name name-style="western"><surname>Vogel</surname><given-names>G</given-names></name><name name-style="western"><surname>Liu</surname><given-names>S</given-names></name><name name-style="western"><surname>David</surname><given-names>P</given-names></name><name name-style="western"><surname>Nguyen</surname><given-names>TV</given-names></name></person-group> (<year>2024</year>) <article-title>Solving of the long-term question: resurrection of <italic><tp:taxon-name><tp:taxon-name-part taxon-name-part-type="genus">Dinodon</tp:taxon-name-part> <tp:taxon-name-part taxon-name-part-type="species">yunnanensis</tp:taxon-name-part></tp:taxon-name></italic> Werner, 1922 (<tp:taxon-name><tp:taxon-name-part taxon-name-part-type="order">Squamata</tp:taxon-name-part></tp:taxon-name>: <tp:taxon-name><tp:taxon-name-part taxon-name-part-type="family">Colubridae</tp:taxon-name-part></tp:taxon-name>: <italic><tp:taxon-name><tp:taxon-name-part taxon-name-part-type="genus">Lycodon</tp:taxon-name-part></tp:taxon-name></italic>).</article-title><source>Zootaxa</source><volume>5551</volume>(<issue>2</issue>): <fpage>201</fpage>–<lpage>241</lpage>. <ext-link xlink:href="10.11646/zootaxa.5551.2.1" ext-link-type="doi" xlink:type="simple">https://doi.org/10.11646/zootaxa.5551.2.1</ext-link></mixed-citation></ref><ref id="B12"><mixed-citation xmlns:xlink="http://www.w3.org/1999/xlink" xlink:type="simple">IUCN Standards and Petitions Subcommittee (<year>2025</year>) <source>Guidelines for Using the IUCN Red List Categories &amp; Criteria. Version 14.</source><publisher-name>IUCN</publisher-name>, <publisher-loc>Gland</publisher-loc>, <size units="page">113 pp</size>.</mixed-citation></ref></ref-list></tp:taxon-treatment>
